# Supplementary material for: Improving adenine and dual base editors through introduction of TadA-8e and Rad51DBD
Source: Nat Commun. 2023 Mar 3;14:1224. doi: 10.1038/s41467-023-36887-1 (PMC9984408; doi:10.1038/s41467-023-36887-1)
Supplement: Supplementary file 4 — Supplementary Data 1 [file 41467_2023_36887_MOESM4_ESM.xlsx]

## Sheet: Supplementary Data 1
	Supplementary Data 1. Target protospacer sequences and corresponding oligonucleotides used in this study in HEK293T cells. Oligonucleotides are generally synthesized at BioSune unless otherwise stated..
	sgRNA	Target site sequence (5’-3’)	oligo
	CCR5-sg1p	TGACATCAATTATTATACATCGG	Oligo-up	CACCGTGACATCAATTATTATACAT
			Oligo-dn	AAACATGTATAATAATTGATGTCAC
	ABE site 3	GTCAAGAAAGCAGAGACTGCCGG	Oligo-up	CACCGTCAAGAAAGCAGAGACTGC
			Oligo-dn	AAACGCAGTCTCTGCTTTCTTGAC
	EMX1-sg1	GCTCCCATCACATCAACCGGTGG	Oligo-up	CACCGGCTCCCATCACATCAACCGG
			Oligo-dn	AAACCCGGTTGATGTGATGGGAGCC
	ABE site 10	GAACATAAAGAATAGAATGATGG	Oligo-up	CACCGAACATAAAGAATAGAATGA
			Oligo-dn	AAACTCATTCTATTCTTTATGTTC
	HPRT1-sg11	TGAAAGGATATAATTGACACTGG	Oligo-up	CACCGTGAAAGGATATAATTGACAC
			Oligo-dn	AAACGTGTCAATTATATCCTTTCAC
	CTLA4-sg2	GGCCAGTACCACAGCAGGCTGGG	Oligo-up	CACCGGGCCAGTACCACAGCAGGCT
			Oligo-dn	AAACAGCCTGCTGTGGTACTGGCCC
	FANCF-sg1	CGACCAATAGCATTGCAGAGAGG	Oligo-up	CACCGCGACCAATAGCATTGCAGAG
			Oligo-dn	AAACCTCTGCAATGCTATTGGTCGC
	FANCF-sg2	CAGAGAGGCGTATCATTTCGCGG	Oligo-up	CACCGCAGAGAGGCGTATCATTTCG
			Oligo-dn	AAACCGAAATGATACGCCTCTCTGC
	FANCF-M-b	AAGTTCGCTAATCCCGGAACTGG	Oligo-up	CACCGAAGTTCGCTAATCCCGGAAC
			Oligo-dn	AAACGTTCCGGGATTAGCGAACTTC
	MAGEA1-M-b	GCTGGCAGCAAGGGCGGCGCTGG	Oligo-up	CACCGCTGGCAGCAAGGGCGGCGC
			Oligo-dn	AAACGCGCCGCCCTTGCTGCCAGC
	ABE site 25	AGTAAACAAAGCATAGACTGAGG	Oligo-up	CACCGAGTAAACAAAGCATAGACTG
			Oligo-dn	AAACCAGTCTATGCTTTGTTTACTC
	PPP1R12C site 6	GGGGCTCAACATCGGAAGAGGGG	Oligo-up	CACCGGGGCTCAACATCGGAAGAG
			Oligo-dn	AAACCTCTTCCGATGTTGAGCCCC
	EMX1-sg6p	GCGCCACCGGTTGATGTGATGGG	Oligo-up	CACCGGCGCCACCGGTTGATGTGAT
			Oligo-dn	AAACATCACATCAACCGGTGGCGCC
	ABL-sg16	GAGGGAGTGCAACCGGCAGGAGG	Oligo-up	CACCGGAGGGAGTGCAACCGGCAGG
			Oligo-dn	AAACCCTGCCGGTTGCACTCCCTCC
	FGF6-sg2	GCAGGTTAATGTTACAGCCCTGG	Oligo-up	CACCGGCAGGTTAATGTTACAGCCC
			Oligo-dn	AAACGGGCTGTAACATTAACCTGCC
	PD-1-sg3	GGACCGCAGCCAGCCCGGCCAGG	Oligo-up	CACCGGACCGCAGCCAGCCCGGCC
			Oligo-dn	AAACGGCCGGGCTGGCTGCGGTCC
	PPP1R12C site 3	GAGCTCACTGAACGCTGGCATGG	Oligo-up	CACCGAGCTCACTGAACGCTGGCA
			Oligo-dn	AAACTGCCAGCGTTCAGTGAGCTC
	PPP1R12C site 15	AAGGAGACAAAGTCCAGGACCGG	Oligo-dn	CACCGAAGGAGACAAAGTCCAGGAC
			Oligo-dn	AAACGTCCTGGACTTTGTCTCCTTC
	EGFR-sg2	CTCCCAACCAAGCTCTCTTGAGG	Oligo-up	CACCGCTCCCAACCAAGCTCTCTTG
			Oligo-dn	AAACCAAGAGAGCTTGGTTGGGAGC
	FANCF site 1	GGAATCCCTTCTGCAGCACCTGG	Oligo-up	CACCGGAATCCCTTCTGCAGCACC
			Oligo-dn	AAACGGTGCTGCAGAAGGGATTCC
	RNF2	GTCATCTTAGTCATTACCTGAGG	Oligo-up	CACCGTCATCTTAGTCATTACCTG
			Oligo-dn	AAACCAGGTAATGACTAAGATGAC
	ABE site 27	CGGGCATCAGAATTCCCTGGAGG	Oligo-up	CACCGCGGGCATCAGAATTCCCTGG
			Oligo-dn	AAACCCAGGGAATTCTGATGCCCGC
	HBG-sg1	CTTGTCAAGGCTATTGGTCAAGG	Oligo-up	CACCGCTTGTCAAGGCTATTGGTCA
			Oligo-dn	AAACTGACCAATAGCCTTGACAAGC
	HEK site 2	GAACACAAAGCATAGACTGCGGG	Oligo-up	CACCGAACACAAAGCATAGACTGC
			Oligo-dn	AAACGCAGTCTATGCTTTGTGTTC
	HEK site 3	GGCCCAGACTGAGCACGTGATGG	Oligo-up	CACCGGCCCAGACTGAGCACGTGA
			Oligo-dn	AAACTCACGTGCTCAGTCTGGGCC
	HBG 1/2 site 1	TTGACCAATAGCCTTGACAAGG	Oligo-up	CACCGTTGACCAATAGCCTTGACA
			Oligo-dn	AAACTGTCAAGGCTATTGGTCAAC
	HBG 1/2 site 2	GTGGGGAAGGGGCCCCCAAGAGG	Oligo-up	CACCGTGGGGAAGGGGCCCCCAAG
			Oligo-dn	AAACCTTGGGGGCCCCTTCCCCAC
	4-1BB-sg2	GTTGAGGACCAGCAACAGAGTGG	Oligo-up	CACCGGTTGAGGACCAGCAACAGAG
			Oligo-dn	AAACCTCTGTTGCTGGTCCTCAACC
	RUNX1-sg3	TACCCACAGTGCTTCATGAGAGG	Oligo-up	CACCGTACCCACAGTGCTTCATGAG
			Oligo-dn	AAACCTCATGAAGCACTGTGGGTAC
	RUNX1-sg5	ATGAAGCACTGTGGGTACGAAGG	Oligo-up	CACCGATGAAGCACTGTGGGTACGA
			Oligo-dn	AAACTCGTACCCACAGTGCTTCATC
	CTLA-sg1	CTCCCTCAAGCAGGCCCCGCTGG	Oligo-up	CACCGCTCCCTCAAGCAGGCCCCGC
			Oligo-dn	AAACGCGGGGCCTGCTTGAGGGAGC
	TIM3-sg1	TTCTACACCCCAGCCGCCCCAGG	Oligo-up	CACCGTTCTACACCCCAGCCGCCCC
			Oligo-dn	AAACGGGGCGGCTGGGGTGTAGAAC
	EMX1 site 1	GAGTCCGAGCAGAAGAAGAAGGG	Oligo-up	CACCGAGTCCGAGCAGAAGAAGAA
			Oligo-dn	AAACTTCTTCTTCTGCTCGGACTC
	ABE site 26	TTTGTGCAAACACAGATTGCTGG	Oligo-up	CACCGTTTGTGCAAACACAGATTGC
			Oligo-dn	AAACGCAATCTGTGTTTGCACAAAC
	EMX1 site 2	GTATTCACCTGAAAGTGTGCAGG	Oligo-up	CACCGTATTCACCTGAAAGTGTGC
			Oligo-dn	AAACGCACACTTTCAGGTGAATAC
	ABE site 12	GTAGAAAAAGTATAGACTGCAGG	Oligo-up	CACCGTAGAAAAAGTATAGACTGC
			Oligo-dn	AAACGCAGTCTATACTTTTTCTAC
	ABE site 13	GAAGATAGAGAATAGACTGCTGG	Oligo-up	CACCGAAGATAGAGAATAGACTGC
			Oligo-dn	AAACGCAGTCTATTCTCTATCTTC
	ABE site 17	GACAAAGAGGAAGAGAGACGGGG	Oligo-up	CACCGACAAAGAGGAAGAGAGACG
			Oligo-dn	AAACCGTCTCTCTTCCTCTTTGTC
	ABE site 16	GGGAATAAATCATAGAATCCTGG	Oligo-up	CACCGGGAATAAATCATAGAATCC
			Oligo-dn	AAACGGATTCTATGATTTATTCCC
	ABE site 25	AGTAAACAAAGCATAGACTGAGG	Oligo-up	CACCGAGTAAACAAAGCATAGACTG
			Oligo-dn	AAACCAGTCTATGCTTTGTTTACTC
	HEK site 7	GGAACACAAAGCATAGACTGCGG	Oligo-up	CACCGGAACACAAAGCATAGACTG
			Oligo-dn	AAACCAGTCTATGCTTTGTGTTCC
	PPP1R12C site 11	GTCATACACTGGGCTGGCCAGGG	Oligo-up	CACCGTCATACACTGGGCTGGCCA
			Oligo-dn	AAACTGGCCAGCCCAGTGTATGAC
	EGFR-sg4	AAGATCAAAGTGCTGGGCTCCGG	Oligo-up	CACCGAAGATCAAAGTGCTGGGCTC
			Oligo-dn	AAACGAGCCCAGCACTTTGATCTTC
	PTEN-sg1	GGAGGCTATCAACAAAGAATGGG	Oligo-up	CACCGGAGGCTATCAACAAAGAAT
			Oligo-dn	AAACATTCTTTGTTGATAGCCTCC
	HBG 1/2 site 9	CCTGGCTAAACTCCACCCATGGG	Oligo-up	CACCGCCTGGCTAAACTCCACCCAT
			Oligo-dn	AAACATGGGTGGAGTTTAGCCAGGC
	EGFR-sg46	CCTGGCAGCCAGGAACGTACTGG	Oligo-up	CACCGCCTGGCAGCCAGGAACGTAC
			Oligo-dn	AAACGTACGTTCCTGGCTGCCAGGC
	HBB-sg2	CTTGCCCCACAGGGCAGTAACGG	Oligo-up	CACCGCTTGCCCCACAGGGCAGTAA
			Oligo-dn	AAACTTACTGCCCTGTGGGGCAAGC
	PPP1R12C site 5	GCTGACTCAGAGACCCTGAGTGG	Oligo-up	CACCGCTGACTCAGAGACCCTGAG
			Oligo-dn	AAACCTCAGGGTCTCTGAGTCAGC
	ABE site 23	TAAGCATAGACTCCAGGATAAGG	Oligo-up	CACCGTAAGCATAGACTCCAGGATA
			Oligo-dn	AAACTATCCTGGAGTCTATGCTTAC
	TIM3-sg2	TGCCCCAGCAGACGGGCACGAGG	Oligo-up	CACCGTGCCCCAGCAGACGGGCACG
			Oligo-dn	AAACCGTGCCCGTCTGCTGGGGCAC
