# Supplementary material for: Improving adenine and dual base editors through introduction of TadA-8e and Rad51DBD
Source: Nat Commun. 2023 Mar 3;14:1224. doi: 10.1038/s41467-023-36887-1 (PMC9984408; doi:10.1038/s41467-023-36887-1)
Supplement: Supplementary file 5 — Supplementary Data 2 [file 41467_2023_36887_MOESM5_ESM.zip]

Archive with 13 entries (10 files):
- Supplementary Software/
- Supplementary Software/README
- Supplementary Software/example/
- Supplementary Software/example/hyabe073split-RF-F5_abl1-hyACBE_example.R1.fq.gz
- Supplementary Software/example/hyabe073split-RF-F5_abl1-hyACBE_example.R2.fq.gz
- Supplementary Software/example/sgRNA-target-seq
- Supplementary Software/scripts/
- Supplementary Software/scripts/BE-efficiency.sh
- Supplementary Software/scripts/edit_efficiency_cal_AG_CT.sh
- Supplementary Software/scripts/kim-txt-generate-pipeline.sh
- Supplementary Software/scripts/mutation_count_20.sh
- Supplementary Software/scripts/seed_indel.sh
- Supplementary Software/scripts/site_efficiency_4_20.sh
