# Supplementary material for: Improving adenine and dual base editors through introduction of TadA-8e and Rad51DBD
Source: Nat Commun. 2023 Mar 3;14:1224. doi: 10.1038/s41467-023-36887-1 (PMC9984408; doi:10.1038/s41467-023-36887-1)
Supplement: Supplementary file 5 — Supplementary Data 2 [file 41467_2023_36887_MOESM5_ESM.zip › Supplementary Software/README]

# BE editing efficiency analysis pipeline
This code follows the analysis process of BE-analyzer and suit for batch analysis.

## prerequisite  
* fastq-join, Version: 1.3.1
* blat, Version: 35
* SeqKit, Version: 2.1.0
* EMBOSS, Version: 6.6.0.0

## usage example 
## in shell 
bash BE-efficiency.sh
