# Supplementary material for: Improving adenine and dual base editors through introduction of TadA-8e and Rad51DBD
Source: Nat Commun. 2023 Mar 3;14:1224. doi: 10.1038/s41467-023-36887-1 (PMC9984408; doi:10.1038/s41467-023-36887-1)
Supplement: Supplementary file 5 — Supplementary Data 2 [file 41467_2023_36887_MOESM5_ESM.zip › Supplementary Software/example/sgRNA-target-seq]

example	CCTGGAGAATTCAGGCTGATGTTGTGTGCTTTTCAGGCGTCTGCACTCGGGAACCTCCGTTCTACATCATCACTGAGTTCATGACACATGGAAACCTGCTGGATTACCTGCGCGAGTGTAACCGGCAGGAGGTGAACGCTGTGGTGCTGCTCTACATGGCCACGCAGATCTCCTCCGCCATGGAGTACCTGGAGAAGAAGAACTTCATCCACAGGTGAACCAG	GCGCGAGTGTAACCGGCAGG
