# Supplementary material for: Improving adenine and dual base editors through introduction of TadA-8e and Rad51DBD
Source: Nat Commun. 2023 Mar 3;14:1224. doi: 10.1038/s41467-023-36887-1 (PMC9984408; doi:10.1038/s41467-023-36887-1)
Supplement: Supplementary file 5 — Supplementary Data 2 [file 41467_2023_36887_MOESM5_ESM.zip › Supplementary Software/scripts/BE-efficiency.sh]

############################################################################################################################################
less sgRNA-target-seq|awk '{if ($2 ~ $3) print $0}' > 1
less sgRNA-target-seq|awk '{if ($2 !~ $3) print $0}' > 2
less 2|awk '{print ">"$1"\n"$2}'|seqkit seq -r -p --seq-type DNA|seqkit seq -w 0|grep -v '>' > 2.1
paste 2 2.1|awk '{print $1"\t"$4"\t"$3}' > 3
cat 1 3 > sgRNA-target-seq
rm 1
rm 2
rm 2.1
rm 3
ls ./*/*.gz|grep -v 'raw_fastq'|awk -F '/' '{print $2"\t"$NF}'|sed 's/.R1.fq.gz//g'|sed 's/.R2.fq.gz//g'|uniq > sgRNA-fastq-id

less sgRNA-fastq-id|awk '{print "cp ./"$1"/"$2".R1.fq.gz ./"$1"/"$2"_"$1".R1.fq.gz "}'|bash
less sgRNA-fastq-id|awk '{print "cp ./"$1"/"$2".R2.fq.gz ./"$1"/"$2"_"$1".R2.fq.gz "}'|bash
less sgRNA-fastq-id|awk '{print "rm ./"$1"/"$2".R1.fq.gz "}'|bash
less sgRNA-fastq-id|awk '{print "rm ./"$1"/"$2".R2.fq.gz "}'|bash

ls ./*/*.gz|grep -v 'raw_fastq'|awk -F '/' '{print $2"\t"$NF}'|sed 's/.R1.fq.gz//g'|sed 's/.R2.fq.gz//g'|uniq > sgRNA-fastq-id
for i in `less sgRNA-fastq-id|awk '{print $1}'`; do awk '{if ($1=="'$i'") print $0}' sgRNA-target-seq;done > temp.2
wc -l temp.2
paste sgRNA-fastq-id temp.2|awk '{print $2"\t"$3"\t"$5"\t"$4}' |sed 's/-/_/g' > fastq-sg-target-info
wc -l fastq-sg-target-info
less fastq-sg-target-info |awk '{print $2"\t"$4}'|uniq|awk '{print ">"$1"\n"$2}' > 1.fa
faSplit byname 1.fa ./
rm 1.fa
rm temp.2
rm sgRNA-fastq-id

rm -rf raw_fastq
mkdir raw_fastq 
cp ./*/*.gz ./raw_fastq/ 
cd raw_fastq
ls *.gz > 1
less 1|sed 's/-/_/g'|sed 's/2_motif/h2_motif/g' > 2
paste 1 2|awk '{print "cp "$1" "$2";rm "$1""}'|bash
rm 1
rm 2
cd ..
############################################################################################################################################

############################################################################################################################################
rm change.sh 
awk '{print "sed '\''s/fastq_id/"$1"/g'\'' kim-txt-generate-pipeline.sh > kim-"$1".sh "}' fastq-sg-target-info >>change.sh
awk '{print "sed -i '\''s/full_sequence/"$4"/g'\'' kim-"$1".sh  " }' fastq-sg-target-info >>change.sh
awk '{print "sed -i '\''s/rank/"$2"/g'\'' kim-"$1".sh  " }' fastq-sg-target-info >>change.sh
bash change.sh 
rm change.sh 
awk '{print "bash kim-"$1".sh;rm kim-"$1".sh" }' fastq-sg-target-info > make-list.sh
lines=`wc -l make-list.sh|awk '{print int($1/80+1)}'`
split --lines=$lines make-list.sh
rm change.sh 
rm make-list.sh
for i in `ls x*`; do echo "bash $i ";done |parallel
# send_email
rm x*
unset lines
mkdir all_txt
mv *.txt ./all_txt/
############################################################################################################################################


############################################################################################################################################
for i in `less  fastq-sg-target-info|awk '{print $1}'`; do wc -l ./all_txt/$i.txt|awk '{print $1"\t""'$i'"}';done |sort -k2 > lines
for i in `less  fastq-sg-target-info|awk '{print $1}'`; do datamash sum -W 4 < ./all_txt/$i.txt|awk '{print $1"\t""'$i'"}';done|sort -k2 > counts
cat lines counts|cut -f2|sort|uniq -d  > lines.counts.common
for i in `less lines.counts.common`;do grep -w $i lines;done > lines.1241
for i in `less lines.counts.common`;do grep -w $i counts;done > counts.1241
for i in `less lines.counts.common`;do grep -w $i fastq-sg-target-info;done > fastq-sg-target-info.1241
paste fastq-sg-target-info.1241  lines.1241 counts.1241|awk '{print $1".txt""\t"$2"\t"$3"\t"$5"\t"$7"\t"$8"\t"$4}' |awk '{if ($4 >= 10) print $0}' > target.info.2
paste fastq-sg-target-info.1241  lines.1241 counts.1241|awk '{print $1".txt""\t"$2"\t"$3"\t"$5"\t"$7"\t"$8"\t"$4}' > target.info.all
less target.info.2 |awk '{print $1"-"$2"\t"$3}'|uniq|awk '{print ">"$1"\n"$2}' > target.info.2.fa
mkdir sgRNA
faSplit byname target.info.2.fa ./sgRNA/
rm target.info.2.fa
rm counts
rm lines
rm fastq-sg-target-info.1241  
rm lines.1241 
rm counts.1241
rm lines.counts.common
############################################################################################################################################

############################################################################################################################################
rm change.sh 
awk '{print "sed '\''s/seed/"$3"/g'\'' edit_efficiency_cal_AG_CT.sh > "$1".sh "}' target.info.2 >>change.sh
awk '{print "sed -i '\''s/raw.txt/"$1"/g'\'' "$1".sh  " }' target.info.2 >>change.sh
awk '{print "sed -i '\''s/rank/"$2"/g'\'' "$1".sh  " }' target.info.2 >>change.sh
awk '{print "sed -i '\''s/file-line/"$4"/g'\'' "$1".sh  " }' target.info.2 >>change.sh
awk '{print "sed -i '\''s/total-count/"$5"/g'\'' "$1".sh  " }' target.info.2 >>change.sh
bash change.sh 
awk '{print "bash "$1".sh;rm "$1".sh" }' target.info.2 |sort -R > make-list.sh
lines=`wc -l make-list.sh|awk '{print int($1/80+1)}'`
split --lines=$lines make-list.sh
rm change.sh 
rm make-list.sh
for i in `ls x*`; do echo "bash $i";done |parallel
# internet_connect
# send_email 

rm x*
less target.info.2|awk '{print $6}' > temp.1
for i in `less target.info.2|awk '{print $6}'`; do awk '{print $1}' $i.txt-base-combine-summary|\
awk  '{for(i=1;i<=NF;i++){if(NR == 1){a[i]=$i;}else{a[i]=a[i]" "$i;}}}END {for(i=1;a[i]!="";i++){print a[i];}}' ;done > temp.2
paste temp.1 temp.2 > temp.3
for i in `less temp.3|cut -f1`;do grep -w $i  target.info.2;done|cut -f2 > temp.3.1
paste temp.3.1 temp.3|sed 's/ /\t/g' > temp.5
header=`ls *-combine-summary|head -n 1`
headername=`ls *-combine-summary|head -n 1|awk -F '-' '{print $1}'`
head -n 3 $header |awk '{print $2}'|sed 's/'$headername'_//g'|awk  '{for(i=1;i<=NF;i++){if(NR == 1){a[i]=$i;}else{a[i]=a[i]" "$i;}}}END {for(i=1;a[i]!="";i++){print a[i];}}'|awk '{print "sgRNA""\t""Sample""\t"$0}' |sed 's/ /\t/g' > temp.4
cat temp.4 temp.5 > total.summary
rm temp.3.1
rm temp.5
rm temp.1;rm temp.2;rm temp.3;rm temp.4
mkdir all_site-efficiency
mv *-site-efficiency ./all_site-efficiency/
mkdir all-base-combine-summary
mv *-base-combine-summary ./all-base-combine-summary/
mkdir all-location
mv *-location ./all-location/
############################################################################################################################################


############################################################################################################################################
rm change.sh 
awk '{print "sed '\''s/raw.txt/"$1"/g'\'' site_efficiency_4_20.sh > table."$1".sh "}' target.info.2 >>change.sh
awk '{print "sed -i '\''s/rank/"$2"/g'\'' table."$1".sh  " }' target.info.2 >>change.sh
bash change.sh 
for i in `ls table*.sh`; do echo "bash $i;rm $i";done |bash
for i in `less target.info.2|awk '{print $6}'`;do cat  $i.txt-table;done > table.all
mkdir all-table
mv *-table ./all-table/

ls ./*/*.gz|grep -v 'raw_fastq'|sed 's/\//\t/g'|sed 's/.R1.fq.gz//g'|sed 's/.R2.fq.gz//g'|sed 's/-/_/g'|uniq|sed 's/\. /\./g' > temp.1
less temp.1|awk '{print "sed -i '\''s/"$3".txt/"$2"_"$3".txt/g'\'' table.all"}'|bash
rm temp.1

ls ./*/*.gz|grep -v 'raw_fastq'|sed 's/\//\t/g'|sed 's/.R1.fq.gz//g'|sed 's/.R2.fq.gz//g'|sed 's/-/_/g'|uniq|sed 's/\. /\./g' > temp.1
for i in `less target.info.2|awk '{print $1}'|sed 's/.txt//g'`;do grep -w $i temp.1;done > temp.2
paste temp.2 target.info.2|awk '{print $2"\t"$3"\t"$4"\t"$7"\t"$8"\t"$9}'  > reads_count
rm temp.1
rm temp.2
############################################################################################################################################

############################################################################################################################################
rm change.sh 
awk '{print "sed '\''s/seed/"$3"/g'\'' mutation_count_full_length.sh > mutation_count."$1".sh "}' target.info.2 >>change.sh
awk '{print "sed -i '\''s/raw.txt/"$1"/g'\'' mutation_count."$1".sh  " }' target.info.2 >>change.sh
awk '{print "sed -i '\''s/read_count/"$5"/g'\'' mutation_count."$1".sh  " }' target.info.2 >>change.sh
awk '{print "sed -i '\''s/rank/"$2"/g'\'' mutation_count."$1".sh  " }' target.info.2 >>change.sh
awk '{print "sed -i '\''s/fastq_id/"$6"/g'\'' mutation_count."$1".sh  " }' target.info.2 >>change.sh
bash change.sh 
awk '{print "bash mutation_count."$1".sh;rm mutation_count."$1".sh" }' target.info.2 > make-list.sh
lines=`wc -l make-list.sh|awk '{print int($1/80+1)}'`
split --lines=$lines make-list.sh
rm change.sh 
rm make-list.sh
for i in `ls x*`; do echo "bash $i";done |parallel
rm x*
for i in `less target.info.2|awk '{print $6}'`;do cat $i.txt_mutation_count;done > mutation_count.all
mkdir all_count
mv *_count ./all_count/
for i  in `less mutation_count.all|cut -f1|sed 's/.txt//g'`;do grep -w $i fastq-sg-target-info|awk '{print $1"\t"$2}';done > temp.2
paste mutation_count.all temp.2 |awk '{print $5"\t"$4"\t"$2"\t"$3}' > temp.3
cp temp.3 mutation_count.all_full_length
rm temp.2
rm temp.3

rm change.sh 
awk '{print "sed '\''s/seed/"$3"/g'\'' mutation_count_43.sh > mutation_count."$1".sh "}' target.info.2 >>change.sh
awk '{print "sed -i '\''s/raw.txt/"$1"/g'\'' mutation_count."$1".sh  " }' target.info.2 >>change.sh
awk '{print "sed -i '\''s/read_count/"$5"/g'\'' mutation_count."$1".sh  " }' target.info.2 >>change.sh
awk '{print "sed -i '\''s/rank/"$2"/g'\'' mutation_count."$1".sh  " }' target.info.2 >>change.sh
awk '{print "sed -i '\''s/fastq_id/"$6"/g'\'' mutation_count."$1".sh  " }' target.info.2 >>change.sh
bash change.sh 
awk '{print "bash mutation_count."$1".sh; rm mutation_count."$1".sh" }' target.info.2 > make-list.sh
lines=`wc -l make-list.sh|awk '{print int($1/80+1)}'`
split --lines=$lines make-list.sh
rm change.sh 
rm make-list.sh
for i in `ls x*`; do echo "bash $i";done |parallel

rm x*
for i in `less target.info.2|awk '{print $6}'`;do cat $i.txt_mutation_count;done > mutation_count.all
mkdir all_count
mv *_count ./all_count/
for i  in `less mutation_count.all|cut -f1|sed 's/.txt//g'`;do grep -w $i fastq-sg-target-info|awk '{print $1"\t"$2}';done > temp.2
paste mutation_count.all temp.2 |awk '{print $5"\t"$4"\t"$2"\t"$3}' > temp.3
cp temp.3 mutation_count.all_43
rm temp.2
rm temp.3

rm change.sh 
awk '{print "sed '\''s/seed/"$3"/g'\'' mutation_count_20.sh > mutation_count."$1".sh "}' target.info.2 >>change.sh
awk '{print "sed -i '\''s/raw.txt/"$1"/g'\'' mutation_count."$1".sh  " }' target.info.2 >>change.sh
awk '{print "sed -i '\''s/read_count/"$5"/g'\'' mutation_count."$1".sh  " }' target.info.2 >>change.sh
awk '{print "sed -i '\''s/rank/"$2"/g'\'' mutation_count."$1".sh  " }' target.info.2 >>change.sh
awk '{print "sed -i '\''s/fastq_id/"$6"/g'\'' mutation_count."$1".sh  " }' target.info.2 >>change.sh
bash change.sh 
awk '{print "bash mutation_count."$1".sh;rm mutation_count."$1".sh" }' target.info.2 > make-list.sh
lines=`wc -l make-list.sh|awk '{print int($1/80+1)}'`
split --lines=$lines make-list.sh
rm change.sh 
rm make-list.sh
for i in `ls x*`; do echo "bash $i";done |parallel
rm x*
for i in `less target.info.2|awk '{print $6}'`;do cat $i.txt_mutation_count;done > mutation_count.all
mkdir all_count
mv *_count ./all_count/
for i  in `less mutation_count.all|cut -f1|sed 's/.txt//g'`;do grep -w $i fastq-sg-target-info|awk '{print $1"\t"$2}';done > temp.2
paste mutation_count.all temp.2 |awk '{print $5"\t"$4"\t"$2"\t"$3}' > temp.3
cp temp.3 mutation_count.all_20
rm temp.2
rm temp.3

paste mutation_count.all_full_length mutation_count.all_43 mutation_count.all_20|awk '{print $1"\t"$2"\t"$3"\t"$7"\t"$11}' > mutation_count.all_merge
rm mutation_count.all_full_length
rm mutation_count.all_43
rm mutation_count.all_20
rm mutation_count.all
############################################################################################################################################

############################################################################################################################################
rm change.sh 
awk '{print "sed '\''s/seed/"$3"/g'\'' seed_indel.sh > indel_"$1".sh "}' target.info.2 >>change.sh
awk '{print "sed -i '\''s/raw.txt/"$1"/g'\'' indel_"$1".sh  " }' target.info.2 >>change.sh
awk '{print "sed -i '\''s/rank/"$2"/g'\'' indel_"$1".sh  " }' target.info.2 >>change.sh
awk '{print "sed -i '\''s/fastq_id/"$6"/g'\'' indel_"$1".sh  " }' target.info.2 >>change.sh
bash change.sh 
rm change.sh 
awk '{print "bash indel_"$1".sh;rm indel_"$1".sh" }' target.info.2 > make-list.sh
lines=`wc -l make-list.sh|awk '{print int($1/80+1)}'`
split --lines=$lines make-list.sh
rm change.sh 
rm make-list.sh
for i in `ls x*`; do echo "bash $i";done |bash
rm x*
for i in `less target.info.2|awk '{print $6}'`;do cat $i.txt.indel.prop;done > indel.proporation
mkdir all_prop
mv *.prop ./all_prop/
ls ./*/*.gz|grep -v 'raw_fastq'|sed 's/\//\t/g'|sed 's/.R1.fq.gz//g'|sed 's/.R2.fq.gz//g'|sed 's/-/_/g'| uniq > temp.1
for i  in `less indel.proporation|cut -f8`;do grep -w $i temp.1;done > temp.2
paste indel.proporation temp.2|awk '{print $1"\t"$2"\t"$4"\t"$6"\t"$10"\t"$11}' > temp.3
cp temp.3 indel.proporation
rm temp.1
rm temp.2
rm temp.3
############################################################################################################################################
rm *.fa 

cd all_txt
for i in `ls *.txt`;do wc -l $i|awk '{if ($1<=100) print "'$i'""\t"$1}';done > ../abnormal_list
cd ..
for i in `less abnormal_list|cut -f1|sed 's/.txt//g'`;do grep -w $i fastq-sg-target-info;done > abnormal.info
