# Supplementary material for: Improving adenine and dual base editors through introduction of TadA-8e and Rad51DBD
Source: Nat Commun. 2023 Mar 3;14:1224. doi: 10.1038/s41467-023-36887-1 (PMC9984408; doi:10.1038/s41467-023-36887-1)
Supplement: Supplementary file 5 — Supplementary Data 2 [file 41467_2023_36887_MOESM5_ESM.zip › Supplementary Software/scripts/mutation_count_20.sh]

length_fastq_id_rank=`less ./sgRNA/raw.txt-rank.fa|grep -v '>'|awk '{print length($0)}'`

less ./all_txt/raw.txt|awk -F '\t' '$1 ~ /seed/'|awk -F '\t' '{print $1"\t"$2"\t"$3"\t"$4}'> raw.txt-1
less raw.txt-1|awk -F 'seed' '{print $1"\t"length($1)}'  > raw.txt-2
paste raw.txt-1 raw.txt-2 |awk -F '\t' '{print $5"\t"$6"\t"$1"\t"$2"\t"$3"\t"$4}' >raw.txt-3
less raw.txt-3|awk -F '\t' '{print "str="$5"; echo ${str:"$2":('$length_fastq_id_rank')}"}'|bash > raw.txt-4
less raw.txt-3|awk -F '\t' '{print "seed""\t""raw.txt_Seq_"NR"\t"$2"\t"$2+'$length_fastq_id_rank'-1"\t"$6}' > raw.txt-9
paste raw.txt-4 raw.txt-9  |grep -v '-' > raw.txt-11
for i in `less raw.txt-11|cut -f1 |sort|uniq`; do grep -w $i raw.txt-11 > raw.txt.$i; \
datamash sum -W 6 < raw.txt.$i |awk '{if ($0>=0.001*read_count) print $0"\t""'$i'"}';rm raw.txt.$i;done\
|wc -l|awk '{print "raw.txt""\t"$0"\t""20"}' > raw.txt_mutation_count

rm raw.txt-1
rm raw.txt-2
rm raw.txt-3
rm raw.txt-4
rm raw.txt-9
rm raw.txt-11
rm mutation_count.raw.txt.sh
