# Supplementary material for: Improving adenine and dual base editors through introduction of TadA-8e and Rad51DBD
Source: Nat Commun. 2023 Mar 3;14:1224. doi: 10.1038/s41467-023-36887-1 (PMC9984408; doi:10.1038/s41467-023-36887-1)
Supplement: Supplementary file 6 — Supplementary Data 3 [file 41467_2023_36887_MOESM6_ESM.xlsx]

## Sheet: Fig. 1b
Fig. 1b Screening and characterization of hyper ABE
ABE site 3
	ABEmax			Rad51DBD-ABEmax			ABEmax-M-Rad51DBD			ABEmax-C-Rad51DBD			ABE8e			Rad51DBD-ABE8e			ABE8e-M-Rad51DBD			ABE8e-C-Rad51DBD			Untreated
A4	15.2	16	18.5	23.2	23.2	26.8	14	14.2	19.5	19.4	19.4	24.7	65.4	65.8	82.6	85.8	85.9	84.5	82.3	81.3	76.9	74.6	74.5	64.3	0.4	0.4	0.3
A5	84.3	84.2	84.7	75.2	75.7	77.6	22.6	23	31.8	80.2	79.5	81.3	87.7	87.6	87.4	87.8	88	85.8	86.7	85.9	84.1	84.2	84.3	83.5	0.5	0.5	0.4
A7	23.5	24.2	26.7	28.2	28.2	34.6	14.2	14.3	19.4	27.3	27.4	33.3	62.4	62.4	81	83.7	83.7	81	77.3	76.3	74.9	71.5	71.3	57.9	0.4	0.3	0.3
A8	2.5	2.7	2.9	3.4	3.4	3.7	2.7	2.7	3.1	3.3	3.4	3.1	14.8	15	15.5	20.3	20.2	20.9	11.1	11.7	9	14	13.6	6.8	0.1	0.1	0.1
A9	1.8	1.9	1.5	1.6	1.7	1.9	1.7	1.7	1.4	1.8	1.8	1.4	2.8	2.9	3.2	4.9	4.9	4.7	3.7	4	3.8	2.6	2.8	2.2	0	0	0
A12	2.4	2.5	2.3	2.7	2.7	3.5	3.2	3.2	2.8	3.2	3.2	4.7	12.5	12.4	16.6	14.1	14	12.9	24.5	24.7	19.3	13.2	13.1	10	0.1	0.1	0.1
CCR5-sg1p
	ABEmax			Rad51DBD-ABEmax			ABEmax-M-Rad51DBD			ABEmax-C-Rad51DBD			ABE8e			Rad51DBD-ABE8e			ABE8e-M-Rad51DBD			ABE8e-C-Rad51DBD			Untreated
A3	3.5	3.6	3.2	3.2	3.2	2.9	0.6	0.7	0.6	3.7	3.7	3.1	47.9	47.8	48.1	41.1	41.1	42.7	36.6	36.5	34	45.6	45.3	35.9	0.1	0.2	0
A5	41.4	41.5	43.6	45.8	45.4	44.7	14.5	14.8	13.5	43.5	43.6	40.4	53.1	52.8	52.3	48.4	48.5	50.1	53.7	53.6	50.5	51.1	50.8	40.3	0.1	0.2	0.2
A8	5.4	5.5	6	7.2	7.2	6.8	1.2	1.1	1.4	6.1	6.1	5	50.7	50.4	50.4	45.7	45.7	47.1	47.6	47.6	45.1	48.4	48.2	38.2	0.1	0.1	0.2
A9	1.7	1.7	1.7	2	1.9	1.9	0.5	0.5	0.6	1.8	1.8	1.2	23.9	23.9	24.1	24.7	25	25.8	17.2	17	16.2	22.5	22	17.6	0.1	0.1	0.1
A12	0.8	0.8	0.8	0.4	0.4	0.6	0.9	0.8	0.9	0.8	0.8	0.5	20.2	20	20.6	18.1	18.2	18.4	31.4	31.2	28.9	18.9	18.6	14.1	0.1	0.1	0.1
A15	0.1	0.1	0.1	0	0	0	0.2	0.2	0.2	0.1	0.1	0.1	1.1	1.1	0.9	0.4	0.4	0.4	5.5	5.7	5.4	0.9	0.8	0.7	0	0	0

## Sheet: Fig.1c
Fig. 1c Screening and characterization of hyper ABE
4-1BB-sg2
	ABE8e			hyABE			WT
A5	86.1	86.8	85.1	76.2	78.6	73.3	0	0	0
A8	86.5	87.3	85.6	81.2	83.5	76.1	0	0.1	0
A11	51.9	52.5	52.7	64.4	66.8	59.8	0	0	0
A14	8.8	8.6	9.9	21.9	21.7	18.3	0	0	0
EMX1-sg1
	ABE8e			hyABE			WT
A7	77.9	77.9	78.7	78.1	78	80.5	0	0	0
A10	60.3	60.2	60.6	74.5	74.5	75.6	0.1	0.1	0
A12	30.4	30.4	29.2	58.8	58.6	55.3	0	0	0
ABE site 10
	ABE8e			hyABE			WT
A2	7.1	7	6.2	1.2	1.2	1.8	0.1	0.1	0.1
A3	61.3	61.3	57	35	34.9	36.2	0.1	0.1	0.1
A5	80.5	80.9	80.1	83.8	83.1	82.5	0.1	0.1	0.1
A7	80	80.4	77.9	83.6	82.9	81	0.1	0.2	0.1
A8	59	59.3	55	39.6	39.3	38.4	0.1	0.1	0.1
A9	20.4	20.6	17.8	18.7	18.6	16.2	0	0.1	0
A11	20.1	20.2	19.8	34.8	34.3	32.8	0	0.1	0
A12	3.4	3.4	2.6	6.7	7	8.1	0	0	0
A14	5.7	5.7	5.2	22.2	22.4	20.9	0	0.1	0
ABE site 16
	ABE8e			hyABE			WT
A4	66.7	60.5	60.4	63.3	63	67.3	0.1	0.1	0.1
A5	66.9	60.8	60.8	65.8	65.6	70.1	0.1	0.1	0.1
A7	66.8	60.7	60.6	66.3	66.1	70.5	0.1	0.1	0.1
A8	41.3	36.8	36.9	20	20.2	21.6	0.1	0.1	0.1
A9	16.6	14.5	14.5	7.7	7.9	8.5	0	0	0
A12	20.4	17.5	17.6	28.2	28.2	30.2	0.1	0.1	0
A14	4	3.3	3.5	10.1	10.3	11.1	0.1	0.1	0.1
FANCF-sg1
	ABE8e			hyABE			WT
A3	54.5	54.6	54.4	29.5	29.3	29.7	0.1	0.1	0.1
A6	79.2	79.4	76.4	80.9	80.6	77.2	0.3	0.3	0.2
A7	76.1	76.4	75	69.7	69.5	66.9	0.3	0.3	0.2
A9	77.8	77.9	75.6	78.8	78.5	75.8	0.3	0.3	0.2
A12	15.2	15.3	14.4	37.4	37.4	33.4	0.1	0.1	0.1
CTLA4-sg2
	ABE8e			hyABE			WT
A5	81.4	81.5	77.7	75.5	76.7	76.3	0.5	0.6	0.4
A8	83	83	80	79.1	80.3	79.6	0.5	0.6	0.4
A11	32.9	32.8	32.1	40.6	41.3	41.3	0.2	0.3	0.2
FANCF-sg2
	ABE8e			hyABE			WT
A2	66.6	66.3	61.4	46.5	45.8	45.5	0.2	0.2	0.2
A4	70.8	70.8	66.2	61.7	60.9	59.4	0.1	0.2	0.3
A6	71	71.1	66.1	62.2	61.4	60.8	0.2	0.2	0.3
A12	21.7	22	19.7	31.1	31	31	0	0	0
FANCF-M-b
	ABE8e			hyABE			WT
A2	40.4	40.5	54.4	/	37.4	37.2	0	0	0
A10	53.4	53.2	54.4	/	64.9	67.7	0	0.1	0.1
A11	13	13.1	13	/	20	21	0	0	0.1
MAGEA1-M-b
	ABE8e			hyABE			WT
A7	62.1	61.7	61.8	63.5	63.8	64.7	0.1	0.1	0.1
A10	43.5	43.1	44.4	45	45.2	46.8	0.1	0.1	0.1
ABE site 25
	ABE8e			hyABE			WT
A4	83.4	83.4	82.8	80.7	81.1	80.2	0.1	0	0.1
A5	78.5	78.6	78	45.8	46.2	47.7	0.1	0.1	0.1
A6	83.1	83.2	82	65.5	66.1	67.1	0.1	0.1	0.1
A8	81.1	81.1	79.9	72.4	72.9	70.8	0.1	0.1	0
A9	6.8	6.8	7	4.2	4.2	4	0.1	0.1	0
A13	7.1	7.1	7.3	21.2	21.1	20.5	0.1	0.1	0.1
PPP1R12C site 6
	ABE8e			hyABE			WT
A8	79.7	79.3	77.6	72.6	72.4	82.3	0.1	0.1	0.1
A9	31.8	31.5	25.6	16.7	16.6	18.1	0.1	0	0
A11	64.5	64	63.8	65.7	65.5	70.2	0.1	0.1	0.1
HPRT1-sg11
	ABE8e			hyABE			WT
A3	21.9	20.5	21.9	4.7	4.8	5.6	0.1	0.1	0.1
A4	67.6	65.4	66.2	36.3	36.4	35.7	0.2	0.2	0.2
A5	89.7	88.5	87.5	74.6	74.6	74	0.3	0.2	0.2
A8	68.2	65.7	66.8	46.8	46.6	44	0.2	0.2	0.2
A10	57.1	55.7	55.4	72.5	72.6	74.9	0.2	0.2	0.2
A12	24.8	24.6	24.3	43.3	43.3	42.7	0.1	0.1	0.1
ABE site 26
	ABE8e			hyABE			WT
A8	92.2	91.7	95.9	94.4	93.3	93	0	0.1	0.1
A9	40.1	40	41.3	26.1	27	26.6	0	0	0
A10	33.1	32.9	39.8	32	33.5	33.3	0	0	0.1
A12	57.5	57.1	64.2	73.2	74.7	74.4	0	0	0.1
A14	8.3	8.3	11.5	29.2	29.1	29.2	0	0.1	0.1
ABE site 12
	ABE8e			hyABE			WT
A3	88.1	88	87	87.2	87.6	81.3	0.1	0.1	/
A5	89.7	89.5	88.4	94.6	94.8	90.5	0.1	0.1	/
A6	88.8	88.7	87.3	94.5	94.6	88.9	0.1	0.1	/
A7	88	87.9	86.5	87.3	87.3	78	0.1	0.1	/
A8	51.4	51.1	50.5	28.5	28.4	25.3	0.1	0.1	/
A9	17.6	17.7	15	16.9	16.8	13.1	0.1	0.1	/
A12	66.4	66.5	65.1	86.5	86.5	82.5	0.1	0.1	/
A14	2.8	2.8	2	10.5	10.7	10.3	0	0	/
EMX1 site 1
	ABE8e			hyABE			WT
A8	27.8	28	28.2	29.6	29.7	27.1	0.1	0.1	0.1
A11	52.9	52.7	53.8	82.5	82.7	74	0.1	0.1	0.1
CTLA-sg1
	ABE8e			hyABE			WT
A8	85.7	86.8	86.8	83.6	83.5	92.2	0	0	0
A9	6.7	8.3	8.5	8.3	8.4	10.1	0.1	0	0.1
A12	18.8	19.5	19.6	46.5	46.6	50.2	0.1	0.1	0.1
HBG 1/2 site 9
	ABE8e			hyABE			WT
A8	78.3	88.2	87.9	89.1	90.2	89.5	0	0	0
A9	41.3	55.6	55.5	42	42.6	42	0	0	0
A10	31.5	40.1	39.9	47.7	48.7	47	0	0	0
A15	2.4	1.9	1.8	12.9	13.3	13	0	0.1	0.1
HEK site 7
	ABE8e			hyABE			WT
A3	59.5	59.6	61.1	30.6	27.4	27.4	0.1	0.1	0.1
A4	86.8	86.8	87.7	93	89.2	89.1	0.1	0.1	0.1
A6	87.4	87.4	89.4	94.4	91.9	91.9	0.2	0.2	0.2
A8	85.6	85.5	85.7	90.7	87.7	87.6	0.1	0.1	0.2
A9	16.3	16	18.2	13.6	11.7	11.8	0	0	0
A10	18.8	18.6	18.2	31.2	27.3	27.2	0	0	0.1
A13	14.1	14.1	18	55.3	52.9	52.9	0	0	0
ABE site 13
	ABE8e			hyABE			WT
A3	63.9	59.3	59.4	31.5	30.9	32.6	0	0	0.1
A5	82.9	78.9	79.2	81	80.8	81.9	0.1	0	0.1
A7	82.6	77.9	78.1	80.4	80.3	81.5	0	0	0.1
A9	39.7	36.2	36.4	30.1	30	32.4	0	0	0.1
A11	25.6	26.4	26.7	33.5	33.1	33.8	0	0.1	0.1
A14	5.8	4.9	4.9	13.7	13.9	14.6	0	0	0
ABE site 17
	ABE8e			hyABE			WT
A4	78.3	78.6	76.4	79.3	79.9	73.1	0.1	0.1	0.1
A5	78.3	78.6	77.5	79.7	80.2	73.3	0	0	0
A6	77.6	77.9	76.6	78	78.6	72.7	0.1	0.1	0.1
A8	62.8	62.8	55.3	30.8	31	28.2	0.1	0.1	0.1
A11	11.7	11.8	11.8	20.5	20.9	17.9	0.1	0.1	0.1
PPP1R12C site 5
	ABE8e			hyABE			WT
A5	86.5	86.7	87.8	82.2	81.9	84.2	0.1	0.1	0.1
A9	81.9	82.1	82.5	74.4	73.9	73.7	0.1	0	0
A11	74	74.2	76.4	82.7	82.4	82.8	0.1	0.1	0.1
A13	9.7	9.6	9.2	23.1	23.3	19.9	0.1	0.1	0.1
EGFR-sg46
	ABE8e			hyABE			WT
A7	70.1	68.3	69.8	77.2	77.1	64.8	0.1	0.1	0.1
A11	42	44.3	41.8	60.9	60.7	55.8	0.1	0	0
ABE site 23
	ABE8e			hyABE			WT
A6	88.1	88.2	77.5	78.9	78.8	/	0.2	0.2	0.3
A8	88.7	88.7	78	79	78.9	/	0.1	0.2	0.3
A10	34.5	34.6	29.5	44.5	44.6	/	0.2	0.2	0.3
PPP1R12C site 3
	ABE8e			hyABE			WT
A7	90.4	90.6	86.4	88.9	89.1	85.2	0.1	0.2	0.3
A11	11.2	11.1	7.6	28.4	28.4	25.4	0.2	0.2	0.3
A12	3.4	3.4	3.8	11.7	11.7	11.7	0	0	0
TIM3-sg2
	ABE8e			hyABE			WT
A7	25.3	25.3	23.8	41.3	41.3	46.3	0.1	0.1	0.1
A10	13.3	13.3	13.9	27.1	27.1	29.7	0.1	0	0

## Sheet: Fig. 1d
Fig. 1d Screening and characterization of hyper ABE
	ABE8e
A1																						3	3.1	3.1				5.3	5.3	5.7
A2							7.1	7	6.2										66.6	66.3	61.4	40.4	40.5	54.4
A3	82.4	82.5	82.2				61.3	61.3	57				54.5	54.6	54.4																			21.9	20.5	21.9				88.1	88	87
A4										91.1	91.5	92.1							70.8	70.8	66.2							83.4	83.4	82.8				67.6	65.4	66.2
A5	88.1	88.3	89.8				80.5	80.9	80.1	91.8	92.2	92.4				81.4	81.5	77.7										78.5	78.6	78				89.7	88.5	87.5				89.7	89.5	88.4
A6													79.2	79.4	76.4				71	71.1	66.1							83.1	83.2	82										88.8	88.7	87.3
A7				77.9	77.9	78.7	80	80.4	77.9	89.1	89.4	90.9	76.1	76.4	75										62.1	61.7	61.8													88	87.9	86.5
A8	85.5	85.6	87.5				59	59.3	55	20.3	20	19.2				83	83	80										81.1	81.1	79.9	79.7	79.3	77.6	68.2	65.7	66.8	92.2	91.7	95.9	51.4	51.1	50.5	27.8	28	28.2	85.7	86.8	86.8	78.3
A9	41.6	41.9	43.4				20.4	20.6	17.8	3.2	3.2	4.4	77.8	77.9	75.6													6.8	6.8	7	31.8	31.5	25.6				40.1	40	41.3	17.6	17.7	15				6.7	8.3	8.5	41.3
A10				60.3	60.2	60.6																53.4	53.2	54.4	43.5	43.1	44.4							57.1	55.7	55.4	33.1	32.9	39.8										31.5
A11							20.1	20.2	19.8							32.9	32.8	32.1				13	13.1	13							64.5	64	63.8										52.9	52.7	53.8
A12	33.2	33.2	34	30.4	30.4	29.2	3.4	3.4	2.6	16.1	16.2	16.9	15.2	15.3	14.4				21.7	22	19.7													24.8	24.6	24.3	57.5	57.1	64.2	66.4	66.5	65.1				18.8	19.5	19.6
A13																2.2	2.1	2.2										7.1	7.1	7.3
A14							5.7	5.7	5.2	0.7	0.6	0.7																									8.3	8.3	11.5	2.8	2.8	2
A15	1.1	1.2	1.6																																														2.4
A16	0	0	0
[truncated: 74 more columns]

## Sheet: Fig. 1e
Fig. 1e Screening and characterization of hyper ABE
ABE8e（A2-A9）			hyABE(A2-A9)			ABE8e（A10-A15）			hyABE(A10-A15)
7.1	7	6.2	1.2	1.2	1.8	/	/	/	/	/	/
66.6	66.3	61.4	46.5	45.8	45.5	/	/	/	/	/	/
40.4	40.5	54.4	37.4	37.2	/	/	/	/	/	/	/
82.4	82.5	82.2	63.3	62.5	65.1	/	/	/	/	/	/
61.3	61.3	57	35	34.9	36.2	/	/	/	/	/	/
54.5	54.6	54.4	29.5	29.3	29.7	/	/	/	/	/	/
21.9	20.5	21.9	4.7	4.8	5.6	/	/	/	/	/	/
88.1	88	87	87.2	87.6	81.3	/	/	/	/	/	/
63.9	59.3	59.4	31.5	30.9	32.6	/	/	/	/	/	/
59.5	59.6	61.1	30.6	27.4	27.4	/	/	/	/	/	/
91.1	91.5	92.1	88.2	88.1	/	/	/	/	/	/	/
70.8	70.8	66.2	61.7	60.9	59.4	/	/	/	/	/	/
83.4	83.4	82.8	80.7	81.1	80.2	/	/	/	/	/	/
67.6	65.4	66.2	36.3	36.4	35.7	/	/	/	/	/	/
78.3	78.6	76.4	79.3	79.9	73.1	/	/	/	/	/	/
86.8	86.8	87.7	93	89.2	89.1	/	/	/	/	/	/
66.7	60.5	60.4	63.3	63	67.3	/	/	/	/	/	/
88.1	88.3	89.8	90	89.4	92.3	/	/	/	/	/	/
80.5	80.9	80.1	83.8	83.1	82.5	/	/	/	/	/	/
91.8	92.2	92.4	92.7	92.7	/	/	/	/	/	/	/
81.4	81.5	77.7	75.5	76.7	76.3	/	/	/	/	/	/
78.5	78.6	78	45.8	46.2	47.7	/	/	/	/	/	/
89.7	88.5	87.5	74.6	74.6	74	/	/	/	/	/	/
89.7	89.5	88.4	94.6	94.8	90.5	/	/	/	/	/	/
82.9	78.9	79.2	81	80.8	81.9	/	/	/	/	/	/
78.3	78.6	77.5	79.7	80.2	73.3	/	/	/	/	/	/
86.1	86.8	85.1	76.2	78.6	73.3	/	/	/	/	/	/
66.9	60.8	60.8	65.8	65.6	70.1	/	/	/	/	/	/
79.2	79.4	76.4	80.9	80.6	77.2	/	/	/	/	/	/
71	71.1	66.1	62.2	61.4	60.8	/	/	/	/	/	/
83.1	83.2	82	65.5	66.1	67.1	/	/	/	/	/	/
88.8	88.7	87.3	94.5	94.6	88.9	/	/	/	/	/	/
77.6	77.9	76.6	78	78.6	72.7	/	/	/	/	/	/
87.4	87.4	89.4	94.4	91.9	91.9	/	/	/	/	/	/
88.1	88.2	77.5	78.9	78.8	/	/	/	/	/	/	/
77.9	77.9	78.7	78.1	78	80.5	/	/	/	/	/	/
80	80.4	77.9	83.6	82.9	81	/	/	/	/	/	/
89.1	89.4	90.9	87.1	87	/	/	/	/	/	/	/
76.1	76.4	75	69.7	69.5	66.9	/	/	/	/	/	/
62.1	61.7	61.8	63.5	63.8	64.7	/	/	/	/	/	/
88	87.9	86.5	87.3	87.3	78	/	/	/	/	/	/
82.6	77.9	78.1	80.4	80.3	81.5	/	/	/	/	/	/
66.8	60.7	60.6	66.3	66.1	70.5	/	/	/	/	/	/
70.1	68.3	69.8	77.2	77.1	64.8	/	/	/	/	/	/
90.4	90.6	86.4	88.9	89.1	85.2	/	/	/	/	/	/
25.3	25.3	23.8	41.3	41.3	46.3	/	/	/	/	/	/
85.5	85.6	87.5	84.5	83.9	85.7	/	/	/	/	/	/
59	59.3	55	39.6	39.3	38.4	/	/	/	/	/	/
20.3	20	19.2	11.1	10.8	/	/	/	/	/	/	/
83	83	80	79.1	80.3	79.6	/	/	/	/	/	/
81.1	81.1	79.9	72.4	72.9	70.8	/	/	/	/	/	/
79.7	79.3	77.6	72.6	72.4	82.3	/	/	/	/	/	/
68.2	65.7	66.8	46.8	46.6	44	/	/	/	/	/	/
92.2	91.7	95.9	94.4	93.3	93	/	/	/	/	/	/
51.4	51.1	50.5	28.5	28.4	25.3	/	/	/	/	/	/
27.8	28	28.2	29.6	29.7	27.1	/	/	/	/	/	/
85.7	86.8	86.8	83.6	83.5	92.2	/	/	/	/	/	/
78.3	88.2	87.9	89.1	90.2	89.5	/	/	/	/	/	/
62.8	62.8	55.3	30.8	31	28.2	/	/	/	/	/	/
86.5	87.3	85.6	81.2	83.5	76.1	/	/	/	/	/	/
85.6	85.5	85.7	90.7	87.7	87.6	/	/	/	/	/	/
41.3	36.8	36.9	20	20.2	21.6	/	/	/	/	/	/
70	69.9	56.1	82.4	82.6	74.3	/	/	/	/	/	/
88.7	88.7	78	79	78.9	/	/	/	/	/	/	/
41.6	41.9	43.4	30.9	30.8	33.1	/	/	/	/	/	/
20.4	20.6	17.8	18.7	18.6	16.2	/	/	/	/	/	/
3.2	3.2	4.4	5.2	5.2	/	/	/	/	/	/	/
77.8	77.9	75.6	78.8	78.5	75.8	/	/	/	/	/	/
6.8	6.8	7	4.2	4.2	4	/	/	/	/	/	/
31.8	31.5	25.6	16.7	16.6	18.1	/	/	/	/	/	/
40.1	40	41.3	26.1	27	26.6	/	/	/	/	/	/
17.6	17.7	15	16.9	16.8	13.1	/	/	/	/	/	/
6.7	8.3	8.5	8.3	8.4	10.1	/	/	/	/	/	/
41.3	55.6	55.5	42	42.6	42	/	/	/	/	/	/
39.7	36.2	36.4	30.1	30	32.4	/	/	/	/	/	/
16.3	16	18.2	13.6	11.7	11.8	/	/	/	/	/	/
16.6	14.5	14.5	7.7	7.9	8.5	/	/	/	/	/	/
/	/	/	/	/	/	60.3	60.2	60.6	74.5	74.5	75.6
/	/	/	/	/	/	53.4	53.2	54.4	64.9	67.7	/
/	/	/	/	/	/	43.5	43.1	44.4	45	45.2	46.8
/	/	/	/	/	/	57.1	55.7	55.4	72.5	72.6	74.9
/	/	/	/	/	/	33.1	32.9	39.8	32	33.5	33.3
/	/	/	/	/	/	31.5	40.1	39.9	47.7	48.7	47
/	/	/	/	/	/	18.8	18.6	18.2	31.2	27.3	27.2
/	/	/	/	/	/	34.5	34.6	29.5	44.5	44.6	/
/	/	/	/	/	/	13.3	13.3	13.9	27.1	27.1	29.7
/	/	/	/	/	/	20.1	20.2	19.8	34.8	34.3	32.8
/	/	/	/	/	/	32.9	32.8	32.1	40.6	41.3	41.3
/	/	/	/	/	/	13	13.1	13	20	21	/
/	/	/	/	/	/	64.5	64	63.8	65.7	65.5	70.2
/	/	/	/	/	/	52.9	52.7	53.8	82.5	82.7	74
/	/	/	/	/	/	25.6	26.4	26.7	33.5	33.1	33.8
/	/	/	/	/	/	11.7	11.8	11.8	20.5	20.9	17.9
/	/	/	/	/	/	51.9	52.5	52.7	64.4	66.8	59.8
/	/	/	/	/	/	42	44.3	41.8	60.9	60.7	55.8
/	/	/	/	/	/	11.2	11.1	7.6	28.4	28.4	25.4
/	/	/	/	/	/	33.2	33.2	34	56	55.5	57.9
/	/	/	/	/	/	30.4	30.4	29.2	58.8	58.6	55.3
/	/	/	/	/	/	3.4	3.4	2.6	6.7	7	8.1
/	/	/	/	/	/	16.1	16.2	16.9	36.6	36.4	37.4
/	/	/	/	/	/	15.2	15.3	14.4	37.4	33.4	31.1
/	/	/	/	/	/	21.7	22	19.7	31	31	/
/	/	/	/	/	/	24.8	24.6	24.3	43.3	43.3	42.7
/	/	/	/	/	/	57.5	57.1	64.2	73.2	74.7	74.4
/	/	/	/	/	/	66.4	66.5	65.1	86.5	86.5	82.5
/	/	/	/	/	/	18.8	19.5	19.6	46.5	46.6	50.2
/	/	/	/	/	/	20.4	17.5	17.6	28.2	28.2	30.2
/	/	/	/	/	/	3.4	3.4	3.8	11.7	11.7	11.7
/	/	/	/	/	/	2.2	2.1	2.2	3.9	3.9	4.8
/	/	/	/	/	/	7.1	7.1	7.3	21.2	21.1	20.5
/	/	/	/	/	/	14.1	14.1	18	55.3	52.9	52.9
/	/	/	/	/	/	5.7	5.7	5.2	22.2	22.4	20.9
/	/	/	/	/	/	0.7	0.6	0.7	2.8	2.8	/
/	/	/	/	/	/	8.3	8.3	11.5	29.2	29.1	29.2
/	/	/	/	/	/	2.8	2.8	2	10.5	10.7	10.3
/	/	/	/	/	/	5.8	4.9	4.9	13.7	13.9	14.6
/	/	/	/	/	/	8.8	8.6	9.9	21.9	21.7	18.3
/	/	/	/	/	/	4	3.3	3.5	10.1	10.3	11.1
/	/	/	/	/	/	1.1	1.2	1.6	10	10.1	10.5
/	/	/	/	/	/	2.4	1.9	1.8	12.9	13.3	13
/	/	/	/	/	/	74	74.2	76.4	82.7	82.4	82.8
/	/	/	/	/	/	9.7	9.6	9.2	23.1	23.3	19.9

## Sheet: Fig. 1f
Fig. 1f Screening and characterization of hyper ABE
	ABE8e			hyABE			Untreated
CCR5-sg1p	4.29	4.2	2.36	4.27	4.46	3.5	0.01	0.01	0.01
EMX1-sg1	8.28	8.32	6.56	11.57	11.69	10.11	0.27	0.09	0.36
ABE site 10	2.22	2.27	2.27	1.5	1.72	1.56	0.01	0.02	0.02
ABE site 3	1.16	1.09	1	1.96	1.88		0.09	0.08	0.07
FANCF-sg1	9.34	9.28	6.6	7.74	8.02	8.88	0.04	0.05	0.04
CTLA4-sg2	6.73	6.52	7.73	8.53	7.75	8.94	0.11	0.1	0.09
FANCF-sg2	3.48	3.47	3.64	5.23	5.6	6.23	0.01	0.02	0.05
FANCF-M-b	2.64	2.74	3.02	/	4.14	3.66	0.05	0.06	0.05
MAGEA1-M-b	1.92	1.99	2.16	5.76	5.49	3.7	0.03	0.03	0.04
ABE site 25	10.53	10.55	9.93	14.25	13.95	14.1	0.1	0.1	0.1
PPP1R12C site 6	15.85	16.3	14.51	16.99	17.19	17.19	0.24	0.09	0.07
HPRT1-sg11	2.5	2.79	2.92	1.49	1.48	2.89	0.11	0.13	0.12
ABE site 26	2.45	2.42	1.81	1.05	1.42	1.48	0.03	0.04	0.04
ABE site 12	2.89	3.01	2.59	2.61	2.97	2.63	0.03	0.04	/
EMX1 site 1	15.62	15.53	14.6	16.63	16.7	14.8	0.21	0.19	0.2
CTLA-sg1	6.93	8.81	8.88	5.18	5.15	6.39	0.02	0.02	0.03
HBG 1/2 site 9	10.49	7.3	7.4	3.06	2.78	2.57	0.02	0.03	0.02
HEK site 7	4.05	4.18	5.75	3.12	2.78	2.63	0.04	0.03	0.03
ABE site 13	0.96	1.89	1.94	1.15	1.16	1.74	0	0	0
ABE site 17	4.06	4.13	6.09	4.41	4.94	4.59	0.03	0.04	0.04
4-1BB-sg2	1.58	1.54	1.99	2.14	1.84	1.35	0.02	0	0
ABE site 16	1.84	1.28	1.33	1.91	1.84	1.91	0.03	0.02	0.02
PPP1R12C site 3	6.76695	6.59734	4.94642	5.62954	5.55101	5.97848	0.01	0.01	0.01
ABE site 23	4.26121	4.33157	2.21752	3.33634	3.36076	2.1287	0.27	0.09	0.36
PCSK9-sg3	8.25735	8.45227	7.49621	4.10612	4.09904	5.15053	0.01	0.02	0.02
EGFR-sg46	1.22821	1.22548	1.76701	1.6969	1.79787	1.64789	0.09	0.08	0.07
TIM3-sg2	2.97428	2.94261	2.46743	1.6198	1.63963	1.40814	0.04	0.05	0.04

## Sheet: Fig. 2b
Fig. 2b Screening and characterization of hyper A&C-BEmax
PPP1R12C site 3
	A&C-BEmax			eA&C-BEmax			hyA&C-BEmax			Untreated
A2	0	0	0	0	0.1	0	0	0	0.1	0	0	0
C4	55.5	56.2	55.5	45.4	42	41.5	48.4	43.9	44.3	0	0	0
C6	28.7	30.4	29.7	30	26	25.6	26.7	25.1	25.3	0	0	0
A7	9.2	9.7	9.4	47.9	45.2	44.8	44.6	41.2	42	0	0	0
C8	53.1	52.9	52.9	42.5	40.1	39.2	47.2	42.2	42.6	0	0	0
A11	0	0	0.1	0.6	0.9	0.7	1.2	0.7	0.4	0	0	0
A12	0	0	0	0.1	0.2	0.2	0.5	0.1	0.1	0.1	0.1	0.1
C13	3.8	4.6	5.3	2.7	1.9	2	3.1	3	2.5	0	0	0
C15	13.1	14.1	13.6	6.7	6.4	6.5	7.9	6.9	6.6	0	0	0
EGFR-sg2
	A&C-BEmax			eA&C-BEmax			hyA&C-BEmax			Untreated
C1	36.6	37.2	37.1	10.1	9.2	10.1	17	15.2	15.6	0	0	0
C3	30.5	31	30.1	5.3	5.4	5.4	10.3	9.5	9.7	0	0	0
C4	27.3	28.8	27.2	4.6	4.1	4.1	7.8	7.2	7.6	0	0	0
C5	31.4	31.9	30.8	10.3	8.8	9.4	14.9	13.9	14.2	0	0	0
A6	11.1	10.4	9	14.3	12.4	12.8	15.4	14.9	14.7	0	0	0
A7	1.9	2	2.1	13.9	12.2	13.2	12.9	11.9	12.3	0.1	0.1	0.1
C8	41.7	42.3	41.7	14.8	13.8	12.6	25.4	23.3	13.7	0	0	0
C9	41.4	41.8	41.2	14.6	13.5	13.6	24.9	23.2	13.5	0	0	0
A10	0.1	0.3	0.2	2	1.1	2.4	2.9	3	2.8	0	0	0
A11	0	0.1	0	0.1	0	0	0.1	0.1	0	0	0	0
C13	18.9	17.4	16.1	4.9	4.6	4.1	7.5	6.1	6.5	0	0	0
C15	0.4	0.7	0.4	0.2	0.2	0.2	0.1	0.1	0	0.1	0.1	0.1
PPP1R12C site 15
	A&C-BEmax			eA&C-BEmax			hyA&C-BEmax			Untreated
A5	32.3	32.8	32.9	57.4	57	60.3	52.6	52.4	53.5	0.9	0.9	0.8
A7	15.7	15.9	18.2	55	54.7	58.4	37.7	37.7	39.9	0.5	0.4	0.5
C8	62.6	63.1	66.1	55.5	55.5	57.3	62.5	62.3	61.1	1.2	1.2	1.2
A9	4.8	4.8	4.3	44.7	44.2	46	48.3	48.1	46.5	0.4	0.4	0.4
C14	9.4	9.7	7.8	1.7	1.7	1.5	2.8	2.5	3	0.1	0.1	0.1
C15	23	23.2	20	4.3	4.2	3.1	9.3	8.8	6.8	0.3	0.3	0.3
MAGEA1-M-b
	A&C-BEmax			eA&C-BEmax			hyA&C-BEmax			Untreated
C2	1.1	1.2	1.2	0.8	0.5	0.5	0.8	0.4	0.4	0.1	0	0.1
C6	27.4	30.1	29.8	12.8	11.6	11.4	17.1	17.7	17.1	0.1	0	0.1
A7	10.4	11.2	11.3	12.8	11.6	11.4	12.7	14.1	13.6	0	0	0.1
C9	28	30.2	30	12.9	11.4	11.1	17	17.7	17.3	0	0.1	0
A10	0.8	0.7	0.7	4.9	4.5	4.4	4.6	5.6	5.1	0.1	0	0
A11	0.1	0.1	0	0.1	0.1	0.2	0.2	0.1	0.1	0.1	0	0
HBB-sg2
	A&C-BEmax			eA&C-BEmax			hyA&C-BEmax			Untreated
C1	6.4	6.2	5.5	1.6	1.6	1.6	2	2.5	2.5	0	0	0
C5	61	61.2	57.3	21.4	21.3	19.6	26.2	26.5	26.5	0	0	0.1
C6	36.9	36.9	34.7	15	15.1	13.6	16.6	16.6	16.8	0	0	0.1
C7	53.9	54	50	19.4	19.4	18.1	23.4	23.3	23.3	0	0	0.1
C8	53.5	53.5	50	19.3	19.3	17.7	23.6	23.5	23.6	0	0	0
A9	3.3	3.3	2.9	7.7	7.7	8.5	6.9	6.1	6	0.1	0.1	0
C10	60.4	60.5	57.4	20.3	20.4	18.7	24.9	25.2	25.2	0	0	0.1
A11	0.8	0.8	0.6	3.1	3.2	2.9	6.9	7.2	7.2	0.1	0	0
C15	7.5	7.8	6.7	1.4	1.4	1.1	3.2	3	3.1	0	0	0.1
ABE site 25
	A&C-BEmax			eA&C-BEmax			hyA&C-BEmax			Untreated
A4	8.3	8	8.5	43.6	36.4	35.8	32.4	31.7	31.1	0.1	0.1	0.1
A5	0.6	1.1	0.8	26.1	21.5	19.7	4.2	4.1	4.6	0.1	0.1	0.1
A6	3.8	3.7	3.8	30.2	25.2	24.4	6.8	7.7	7.7	0.1	0.1	0.1
C7	52.8	56.3	55.1	44	37.2	36.5	44.1	42.4	42.3	0.2	0.2	0.2
A8	2.7	3.7	3.5	40.1	34.1	33.4	32	30	30.6	0.1	0.1	0.1
C12	45.6	47.5	45.6	31	26.2	25.9	33.7	32.1	31.5	0.1	0.1	0.1
EMX1-sg6p
	A&C-BEmax			eA&C-BEmax			hyA&C-BEmax			Untreated
C2	16.86	16.79	25.1	10.08	9.88	10.32	10.24	10.95	10.68	0.1	0.1	0.1
C4	34.77	34.86	52.41	28.52	28.13	28.75	28.64	30.21	30.02	0	0	0
C5	10.9	11.11	16.2	14.44	14.23	14.73	14.64	11.9	11.89	0	0	0
A6	18.81	19.06	27.32	42.44	42	44.55	44.2	40.42	40.03	0	0	0
C7	45.93	45.92	69.04	41.99	41.6	43.36	43.24	52.04	51.66	0	0	0
C8	35.83	35.63	52.92	29.79	29.55	30.14	30.1	40.76	40.3	0.1	0.1	0.1
FGF6-sg2
	A&C-BEmax			eA&C-BEmax			hyA&C-BEmax			Untreated
C2	33.2	34.9	35.2	24.5	20.1	19.5	26.9	24.7	24.7	0.1	0.1	0.1
A3	3.7	5	5.3	25.7	22.5	22.2	22.5	19.9	20.5	0.1	0	0.1
A8	14.3	15.8	16	27.2	24.6	24.6	33	28.2	28.5	0	0	0
A9	0.8	1.2	1	2.4	2.7	2.5	2.6	1.2	1.3	0	0	0
C15	17.7	16.9	17.3	3.3	4.4	4.2	5.1	3.2	4.2	0.1	0	0
C18	35.7	36.4	36.4	9.7	10.3	9.9	8.2	8.3	8.3	0	0.1	0
EGFR-sg4
	A&C-BEmax			eA&C-BEmax			hyA&C-BEmax			Untreated
A1	0.1	0.1	0.1	0.5	0.5	0.5	0.2	0.1	0.1	0	0	0
A2	0.6	0.4	0.3	2.1	2.1	2.6	1.3	1.6	1.5	0.1	0	0.1
A4	9.9	9.7	9.7	42	42	43.5	27.5	29.8	29.7	0.1	0.1	0.1
C6	62	61.5	61.3	43.2	42.9	44	49.7	51.5	51.8	0	0	0
A7	20.7	20.9	20.8	48.2	48.1	49.9	49.6	52.4	52.7	0.1	0.1	0.1
A8	0.9	0.8	0.8	8.9	8.8	9.5	4.3	5.5	5.4	0	0	0
C13	55.7	56.5	56.2	27.2	27	27	34	37.6	37.5	0	0	0
C18	39.2	39.4	39.2	11	11	11.5	9.2	10.5	10.5	0	0	0
ABL-sg16
	A&C-BEmax			eA&C-BEmax			hyA&C-BEmax			Untreated
A2	0.4	0.5	0.3	1.2	1.4	1.2	0.5	0.5	0.6	0.1	0.1	0.1
A6	27.9	28.7	26.8	44	37.7	39.2	34.8	39	39.3	0.1	0.2	0.1
C10	51.6	57.7	57.1	45.5	39.8	41.4	48.3	46.3	46.2	0.1	0.2	0.1
A11	0.4	0.3	0.4	5.3	5.9	6.4	8.9	7.8	7.4	0.1	0	0.1
A12	0	0	0	0.2	0	0.1	0.1	0.1	0.1	0.1	0.1	0.1
C13	32.3	36.7	36.1	12.2	10.9	10.9	16	15.6	15.8	0.2	0.2	0.2
C14	4.3	3.1	3.2	1.3	0.9	0.9	1.4	0.7	0.6	0.1	0.1	0.1
C17	3.2	2.5	3	2	1.1	1.4	1.1	0.7	0.6	0.2	0.2	0.2
PD-1-sg3
	A&C-BEmax			eA&C-BEmax			hyA&C-BEmax			Untreated
A3	0.5	0.5	/	11.6	11.7	/	3.7	3.8	4.3	0	0	0
C4	3.7	3.6	/	9.7	10.2	/	13.1	13.1	8.3	0	0	0
C5	3.4	3.3	/	13	13.2	/	11.6	11.6	8.7	0.1	0.1	0.1
C7	8.6	8.4	/	36.1	36.5	/	57.1	56.9	57.6	0.1	0.1	0
A8	2.9	2.7	/	28.2	28.7	/	49.5	49.4	49.5	0.1	0.1	0.1
C10	8.7	8.6	/	31.9	32.4	/	55.6	55.4	58.3	0.2	0.1	0.1
C11	2	1.9	/	9.1	9.4	/	9.2	9.1	6.8	0.1	0.1	0.1
A12	0.2	0.2	/	1.7	1.8	/	5.7	5.8	5.3	0	0	0
C14	4.2	4.2	/	4.9	5	/	20.9	20.4	19.2	0.1	0	0
RUNX1-sg3
	A&C-BEmax			eA&C-BEmax			hyA&C-BEmax			Untreated
A2	0.8	0.9	0.9	10.9	10.9	12.5	9.6	9.6	9	0	0	0
C3	63.5	65.6	63.6	26.8	26.5	31.3	36	35.8	35.5	0	0	0
C4	57.9	59.6	59.2	18.5	18.2	22.2	27	26.8	27.8	0	0	0
C5	50.6	51.1	50.9	22.1	22	25.9	29.1	28.9	29	0	0	0
A6	27	26.4	26.3	33.6	33.5	39.3	44.2	43.9	44	0.1	0.1	0.1
C7	63.7	65.5	64.9	32.3	32.2	37.8	42.8	42.6	42.1	0	0.1	0
A8	6.4	6.2	6	30	29.9	35.7	35	34.9	35.3	0.1	0.1	0.1
C12	48.4	48.5	48.4	18.2	17.8	22	29.3	29	28.9	0	0	0
C15	4.8	4.5	4.7	0.4	0.3	0.4	1	1	0.9	0	0	0
PTEN-sg1
	A&C-BEmax			eA&C-BEmax			hyA&C-BEmax			Untreated
A3	0.7	0.7	0.9	14	14.2	13.2	3.8	3.9	4.1	0.1	0.1	0.1
C6	61.7	62.1	63.1	48.1	48.2	47.1	50.3	50.3	51.2	0.2	0.2	0.2
A8	21.7	21.8	23	52.4	52.8	51.7	51.9	52.1	53.2	0.2	0.2	0.2
C10	68.1	68.6	69.1	46.3	46.5	44.6	50.9	50.9	52.1	0.2	0.2	0.2
A11	0.3	0.3	0.3	4.1	4.2	4	5.6	5.6	5.5	0.1	0.1	0.1
A12	0.1	0.1	0.1	0.1	0.2	0.2	0.3	0.4	0.4	0	0	0
C13	36.2	36.1	35.4	19.8	20.2	19.8	22.6	22.7	22.9	0.1	0.1	0.1
EMX1 site 2
	A&C-BEmax			eA&C-BEmax			hyA&C-BEmax			Untreated
A3	0.2	0.5	0.3	8.1	6.8	6.7	3.6	2.8	3.2	0	0	0
C6	30.6	33	33	26.4	22.3	21.5	26.3	24.5	24.4	0	0	0
A7	17.8	19.3	18.5	31.3	25.8	25.4	31	28.8	29.1	0	0	0
C8	35.7	38.6	38.1	28.1	22.9	22.5	30.5	27.5	28	0	0	0
C9	33.6	35.1	35.7	20.5	18	17.5	23.2	20.5	20.8	0	0	0
PPP1R12C site 11
	A&C-BEmax			eA&C-BEmax			hyA&C-BEmax			Untreated
C3	/	3.2	3.3	1.7	1.7	1.4	1	0.9	1	0	0	0
A4	/	0.5	0.5	16.3	16.6	15.2	5.6	4.9	5.5	0	0	0
A6	/	26.8	27.3	33	33.5	31.1	40.1	34.9	40.4	0.1	0.1	0.1
C7	/	50	50.6	30.7	31.2	28.8	41.7	36.9	42	0.3	0.4	0.3
A8	/	8	8.2	27.3	27.7	25.7	24.6	21.5	24.9	0.1	0.1	0.1
C9	/	47.1	47.7	25.3	25.8	23.5	33.2	29.3	33.5	0.3	0.3	0.3
C14	/	2.1	2.3	0.9	1	1.1	1.5	1.3	1.6	0.1	0.1	0.1
FANCF-sg1
	A&C-BEmax			eA&C-BEmax			hyA&C-BEmax			Untreated
A3	0	0	0	1.8	2	/	0.2	0.2	0.2	0.1	0	0
C4	2.4	2.3	3.1	0.6	0.7	/	0.7	0.7	0.6	0	0	0
C5	41.2	40.6	37.5	15.9	15.6	/	27.8	27.8	23.4	0	0	0
A6	15.8	16.2	12.7	19.9	20.1	/	29.6	29.7	26.6	0	0	0
A7	4.1	4.3	3.3	11.7	12.2	/	5.5	5.4	6.5	0.1	0	0
A9	0.8	0.9	0.6	9.1	9.7	/	9.5	9.5	9.6	0	0	0
C11	57.2	56.7	51.4	16.6	16.2	/	31.7	31.6	26.7	0	0	0
C16	1.9	1.9	1.8	0.6	0.6	/	0.9	0.9	0.1	0.1	0	0
HBG 1/2 site 9
	A&C-BEmax			eA&C-BEmax			hyA&C-BEmax			Untreated
C1	19	18.9	18.2	14.1	13.2	13.3	8.7	8.8	9.1	0	0	0
C2	32.1	32	31.9	19.4	18	18	14.7	14.5	15.1	0	0	0
C6	53.2	52.8	51.4	36.6	34.1	34.2	37	38.9	39.5	0	0	0
A8	14.6	14.4	14.9	36.4	33.4	33.5	31.9	33.4	33.9	0	0	0.1
C11	55	54.8	53	37.2	33.9	34	36.7	39.4	40.1	0.1	0.1	0
C13	9.8	9.2	8.6	4.5	4.1	4.2	4.8	4.6	4.8	0.1	0	0
C14	3.4	3.5	3.1	1.9	1.6	1.6	2.2	2	2.1	0.1	0	0
C16	5.4	5.4	4.7	1.7	1.6	1.5	1.3	1.3	1.5	0	0	0
C17	3.1	3.3	3	1.1	1.1	1.1	0.7	0.8	0.9	0	0	0
C18	2.1	2	2.8	0.6	0.9	0.9	0.3	0.4	0.5	0	0	0
EGFR-sg46
	A&C-BEmax			eA&C-BEmax			hyA&C-BEmax			Untreated
C1	8.4	8.2	8.1	2.4	2.3	2.3	2	2.1	2.1	0	0	0
C2	43.6	43.3	43.4	16	15.6	16.1	17.6	19.6	19.6	0	0	0
C6	52.6	52	52	25.3	24.5	25.3	31.8	36.9	36.5	0	0	0.1
A7	16.9	15.5	15.4	24.7	23.9	24.8	23.7	27	26.8	0	0	0
C9	55.5	55.5	55.6	25.8	25	25.9	33.4	38.9	38.6	0	0	0
C10	21.3	20.5	20.5	10.3	10.2	10.2	11.3	12.4	12.3	0	0	0
A11	0.6	0.5	0.5	4.3	4.3	4.6	6.6	7.3	7.1	0	0	0
C16	2.4	2.4	2.3	0.7	0.7	0.7	0.8	0.8	0.8	0	0	0
RUNX1-sg5
	A&C-BEmax			eA&C-BEmax			hyA&C-BEmax			Untreated
A1	0.1	0.1	0.1	0.8	1	1.1	0.4	0.4	0.3	0	0	0
A4	0.5	0.5	0.6	16.5	16.7	16.8	6.6	6.6	6	0	0	0
A5	3.4	3.5	4.6	18.6	18.9	19	9.2	9.1	8.3	0.1	0.1	0.1
C7	40.9	40.9	42.4	28.9	29	29.2	36.6	36.4	33.8	0.1	0.1	0.1
A8	8.2	8	10.3	27.3	27.2	27.4	28.3	28.1	26.3	0.1	0.1	0.1
C9	38.1	38.2	40.1	27.3	27.4	27.6	33.5	33.3	31.1	0	0	0
TIM3-sg1
	A&C-BEmax			eA&C-BEmax			hyA&C-BEmax			Untreated
C3	37.7	37.5	34.7	8.3	8.3	7.6	12.7	11.8	12.8	0	0	0
A5	4.6	4.6	4	17.6	17.9	16.1	13.9	12.5	13.9	0	0	0
C6	54.2	54.1	50.1	18.6	18.8	17.1	29.5	26.6	29.5	0	0	0
A7	3.9	4	3.4	20.2	20.3	18.6	22.2	20	22.2	0	0	0
C8	56	55.8	51.3	19.4	19.6	18.1	31.4	28.6	31.6	0	0	0
C9	53.3	53.2	48.6	14.4	14.7	13.3	27.4	24.7	27.4	0	0	0
C10	37.9	37.8	34.6	11.9	12.1	11.3	19.9	17.8	20	0	0	0
C11	27.8	28	26	5	5.1	4.2	11.5	10.3	11.6	0	0	0

## Sheet: Fig.  2c
Fig. 2c Screening and characterization of hyper A&C-BEmax
	A&C-BEmax			eA&C-BEmax			hyA&C-BEmax			Untreated
PPP1R12C site 3	9.2	9.7	9.4	47.9	45.2	44.8	44.6	41.2	42	0	0	0
EGFR-sg2	11.1	10.4	9	13.9	12.2	13.2	15.4	14.9	14.7	0	0	0
PPP1R12C site 15	32.3	32.8	32.9	57.4	57	60.3	52.6	52.4	53.5	0	0	0
MAGEA1-M-b	10.4	11.2	11.3	12.8	11.6	11.4	12.7	14.1	13.6	0	0	0
HBB-sg2	3.3	3.3	2.9	7.7	7.7	8.5	6.9	7.2	7.2	0	0	0
ABE site 25	8.3	8	8.5	43.6	36.4	35.8	32.4	31.7	31.1	0.053821	0	0
EMX1-sg6p	18.81	19.06	27.32	42.44	42	44.55	44.2	40.42	40.03	0.45	0.44	0.44
FGF6-sg2	14.3	15.8	16	27.2	24.6	24.6	33	28.2	28.5	0	0	0
EGFR-sg4	20.7	20.9	20.8	48.2	48.1	49.9	49.6	52.4	52.7	0.007567	0	0
ABL-sg16	27.9	28.7	26.8	44	37.7	39.2	34.8	39	39.3	0	0	0
PD-1-sg3	2.9	2.7	/	28.2	28.7	/	49.5	49.4	49.5	0.02049	0	0
RUNX1-sg3	27	26.4	26.3	33.6	33.5	39.3	44.2	43.9	44	0.01	0	0.01
PTEN-sg1	21.7	21.8	23	52.4	52.8	51.7	51.9	52.1	53.2	0.14	0.15	0.15
EMX1 site 2	17.8	19.3	18.5	31.3	25.8	25.4	31	28.8	29.1	0.11	0.12	0.11
PPP1R12C site 11	26.8	27.3	/	33	33.5	31.1	40.1	34.9	40.4	0	0	0
FANCF-sg1	15.8	16.2	12.7	19.9	20.1	/	29.6	29.7	26.6	0.2	0.18	0.19
HBG 1/2 site 9	14.6	14.4	14.9	36.4	33.4	33.5	31.9	33.4	33.9	0.01	0.01	0.01
EGFR-sg46	16.9	15.5	15.4	24.7	23.9	24.8	23.7	27	26.8	0.1	0.09	0.09
RUNX1-sg5	8.2	8	10.3	27.3	27.2	27.4	28.3	28.1	26.3	0	0	0
TIM3-sg1	4.6	4.6	4	20.2	20.3	18.6	22.2	20	22.2	0	0	0

## Sheet: Fig. 2d
Fig. 2d Screening and characterization of hyper A&C-BEmax
	A&C-BEmax			eA&C-BEmax			hyA&C-BEmax			Untreated
PPP1R12C site 3	55.5	56.2	55.5	45.4	42	41.5	48.4	43.9	44.3	0	0	0
EGFR-sg2	41.7	42.3	41.7	14.6	13.5	13.6	25.4	23.3	13.7	0	0	0
PPP1R12C site 15	62.6	63.1	66.1	55.5	55.5	57.3	62.5	62.3	61.1	0	0	0
MAGEA1-M-b	28	30.2	30	12.8	11.6	11.4	17	17.7	17.3	0	0	0
HBB-sg2	61	61.2	57.3	21.4	21.3	19.6	26.2	26.5	26.5	0	0	0
ABE site 25	52.8	56.3	55.1	44	37.2	36.5	44.1	42.4	42.3	0.053821	0	0
EMX1-sg6p	45.93	45.92	69.04	41.99	41.6	43.36	43.24	52.04	51.66	0.45	0.44	0.44
FGF6-sg2	35.7	36.4	36.4	24.5	20.1	19.5	26.9	24.7	24.7	0	0	0
EGFR-sg4	62	61.5	61.3	43.2	42.9	44	49.7	51.5	51.8	0.007567	0	0
ABL-sg16	51.6	57.7	57.1	45.5	39.8	41.4	48.3	46.3	46.2	0	0	0
PD-1-sg3	8.6	8.4	/	36.1	36.5	/	57.1	56.9	57.6	0.02049	0	0
RUNX1-sg3	63.7	65.5	64.9	32.3	32.2	37.8	42.8	42.6	42.1	0.01	0	0.01
PTEN-sg1	68.1	68.6	69.1	48.1	48.2	47.1	50.9	50.9	52.1	0.14	0.15	0.15
EMX1 site 2	35.7	38.6	38.1	28.1	22.9	22.5	30.5	27.5	28	0.11	0.12	0.11
PPP1R12C site 11	50	50.6	/	30.7	31.2	28.8	41.7	36.9	42	0	0	0
FANCF-sg1	57.2	56.7	51.4	16.6	16.2	/	31.7	31.6	26.7	0.2	0.18	0.19
HBG 1/2 site 9	55	54.8	53	37.2	33.9	34	36.7	39.4	40.1	0.01	0.01	0.01
EGFR-sg46	55.5	55.5	55.6	25.8	25	25.9	33.4	38.9	38.6	0.1	0.09	0.09
RUNX1-sg5	40.9	40.9	42.4	28.9	29	29.2	36.6	36.4	33.8	0	0	0
TIM3-sg1	56	55.8	51.3	19.4	19.6	18.1	31.4	28.6	31.6	0	0	0

## Sheet: Fig. 2e
Fig. 2e Screening and characterization of hyper A&C-BEmax
	A&C-BEmax
A1																															0.1	0.1	0.1																0.1
A2																												0.4	0.5	0.3	0.6	0.4	0.3
A3				0	0	0	0.5	0.5																	3.7	5	5.3
A4																8.3	8	8.5													9.9	9.7	9.7				0.5	0.5											0.5
A5										32.3	32.8	32.9				0.6	1.1	0.8				18.9	19	15.7																						4.6	4.6	4	3.4
A6	11.1	10.4	9	15.8	16.2	12.7										3.8	3.7	3.8	18.81	19.06	27.32							27.9	28.7	26.8							26.8	27.3
A7	1.9	2	2.1	4.1	4.3	3.3				15.7	15.9	18.2	10.4	11.2	11.3																20.7	20.9	20.8										16.9	15.5	15.4	3.9	4	3.4
A8							2.9	2.7								2.7	3.7	3.5				21.7	21.9	19.5	14.3	15.8	16				0.9	0.8	0.8				8	8.2		14.6	14.4	14.9							8.2
A9				0.8	0.9	0.6				4.8	4.8	4.3													0.8	1.2	1
A10	0.1	0.3	0.2										0.8	0.7	0.7
A11	0	0.1	0										0.1	0.1	0							0.3	0.3	0.2				0.4	0.3	0.4				0.3	0.3	0.3							0.6	0.5	0.5
A12							0.2	0.2																				0.1	0	0.1				0.1	0.1	0.1
A13
A14
A15
[truncated: 57 more columns]

## Sheet: Fig. 2f
Fig. 2f Screening and characterization of hyper A&C-BEmax
	A&C-BEmax
C1																												36.6	37.2	37.1										19	18.9	18.2	8.4	8.2	8.1
C2										33.2	34.9	35.2				16.86	16.79	25.1				1.1	1.2	1.2																32.1	32	31.9	43.6	43.3	43.4
C3													65.8	65.9	58.3													30.5	31	30.1							3.2	3.3								63.5	65.6	63.6
C4	2.4	2.3	3.1	3.7	3.6								27.6	27.5	23.8	34.77	34.86	52.41										27.3	28.8	27.2																57.9	59.6	59.2
C5	41.2	40.6	37.5	3.4	3.3											10.9	11.11	16.2										31.4	31.9	30.8																50.6	51.1	50.9
C6																						27.4	30.1	29.8							62	61.5	61.3							53.2	52.8	51.4	52.6	52	52
C7				8.6	8.4											45.93	45.92	69.04	52.8	56.3	55.1																50	50.6								63.7	65.5	64.9	40.9
C8																35.83	35.63	52.92							62.6	63.1	66.1	41.7	42.3	41.7
C9													80.3	80.3	72.6							28	30.2	30				41.4	41.8	41.2							47.1	47.7					55.5	55.5	55.6				38.1
C10				8.7	8.6		51.6	57.7	57.1				75.2	75.2	68																			68.1	68.6	69.1							21.3	20.5	20.5
C11	57.2	56.7	51.4	2	1.9																																			55	54.8	53
C12													29.7	30	27				45.6	47.5	45.6																									48.4	48.5	48.4
C13							32.2	36.7	36.1																			18.9	17.4	16.1	55.7	56.5	56.2	36.2	36.1	35.4				9.8	9.2	8.6
C14				4.2	4.2		4.3	3.1	3.2																9.4	9.7	7.8										2.1	2.3		3.4	3.5	3.1
C15										17.7	16.9	17.3	15.2	15.5	14.6										23	23.2	20	0.4	0.7	0.4																4.8	4.5	4.7
C16	1.9	1.9	1.8																																					5.4	5.4	4.7	2.4	2.4	2.3
C17							3.2	2.5	3																															3.1	3.3	3
C18										35.7	36.4	36.4																			39.2	39.4	39.2							2.1	2	2.8
C19
[truncated: 55 more columns]

[truncated: 41 more sheets: Fg. 2g, Fig. 2h, Fig. 2i, Fig. 2j, Fig. 3a, Fig. 3b, Fig. 3c, Fig. 3d, Fig. 3e, Fig. 4a, Fig. 4b, Fig. 4d, Fig. 4e, Fig. 4f, Fig. 4g, Supplementary Fig. 2a, Supplementary Fig. 2b, Supplementary Fig. 3b, Supplementary Fig. 3c, Supplementary Fig. 5a …]
