# Supplementary material for: Improving adenine and dual base editors through introduction of TadA-8e and Rad51DBD
Source: Nat Commun. 2023 Mar 3;14:1224. doi: 10.1038/s41467-023-36887-1 (PMC9984408; doi:10.1038/s41467-023-36887-1)
Supplement: Supplementary file 7 — Supplementary Software [file 41467_2023_36887_MOESM7_ESM.xlsx]

## Sheet: Supplementary Data 2
	Supplementary Data 2. PCR primers used in this study. Primers are generally synthesized at BioSune unless otherwise stated.
	SgRNA	primers	primers sequence (5’-3’)
	CCR5-sg1p	CCR5-sg1p-Hitom-F	GGAGTGAGTACGGTGTGCTGCACAGGGTGGAACAAGATGGATT/GGAGTGAGTACGGTGTGCAAAACAGTTTGCATTCATGGAGGGC
		CCR5-sg1p-Hitom-R	GAGTTGGATGCTGGATGGATGACCAGCATGTTGCCCACAAAAC/GAGTTGGATGCTGGATGGTGAACACCAGTGAGTAGAGCGGAGG
	ABE site 3	ABE site 3-Hitom-F	GGAGTGAGTACGGTGTGCTGTCTTCCCTTTCCCTTTTCCTCACC
		ABE site 3-Hitom-R	GAGTTGGATGCTGGATGGAATTGAGGCTCAGAGGAGATGTGCC
	EMX1-sg1	EMX1-sg1-Hitom-F	GGAGTGAGTACGGTGTGCGTGGTTCCAGAACCGGAGGACAAAG/GGAGTGAGTACGGTGTGCCCTCAGTCTTCCCATCAGGCTCTCA
		EMX1-sg1-Hitom-R	GAGTTGGATGCTGGATGGGTTTGTGGTTGCCCACCCTAGTCAT/GAGTTGGATGCTGGATGGCATTGCTTGTCCCTCTGTCAATGGC
	ABE site 10	ABE site 10-Hitom-F	GGAGTGAGTACGGTGTGCTACATTAACCATCCCCACATTATCC
		ABE site 10-Hitom-R	GAGTTGGATGCTGGATGGAGGGAACTAGATGTTATGTTAGGTGA
	HPRT1-sg11	HPRT1-sg11-Hitom-F	GGAGTGAGTACGGTGTGCTGTGACTCTGAATTTAAAGCTATGC
		HPRT1-sg11-Hitom-R	GAGTTGGATGCTGGATGGAGCAATCACTTAATCCCCCTTCAAA
	CTLA4-sg2	CTLA4-sg2-Hitom-F	GGAGTGAGTACGGTGTGCGGAGCATGAGTTCACTGAGTTCCCT/GGAGTGAGTACGGTGTGCGGATGAAGCTAGAAGGCAGAAGGGC
		CTLA4-sg2-Hitom-R	GAGTTGGATGCTGGATGGCACAGACTTCAGTCACCTGGCTGTC/GAGTTGGATGCTGGATGGCGTTGCCTATGCCCAGGTAGTATGG
	FANCF-sg1	FANCF-sg1-Hitom-F	GGAGTGAGTACGGTGTGCAGGGCTTTTAAGTTGCCCAGAGTCA
		FANCF-sg1-Hitom-R	GAGTTGGATGCTGGATGGTGCAGAAGGGATTCCATGAGGTGC
	FANCF-sg2	FANCF-sg2-Hitom-F	GGAGTGAGTACGGTGTGCAAGGAACACGGATAAAGACGCTGGG
		FANCF-sg2-Hitom-R	GAGTTGGATGCTGGATGGTAGGTAGTGCTTGAGACCGCCAGAA
	FANCF-M-b	FANCF-M-b-Hitom-F	GGAGTGAGTACGGTGTGCCTTTGGGCGGGGTCCAGTTCC
		FANCF-M-b-Hitom-R	GAGTTGGATGCTGGATGGCTCTCTTGGAGTGTCTCCTCATC
	MAGEA1-M-b	MAGEA1-M-b-Hitom-F	GGAGTGAGTACGGTGTGCGTGAGGAGGCAAGGTGAGA/GGAGTGAGTACGGTGTGCATCCGGTTCCCGCCAGGAAACATC
		MAGEA1-M-b-Hitom-R	GAGTTGGATGCTGGATGGGAAGAACCTGGTGTCTCTCAAG/GAGTTGGATGCTGGATGGCTCTTGGGTGCTGATCTTGATGCCT
	ABE site 25	ABE site 25-Hitom-F	GGAGTGAGTACGGTGTGCCTGCTGCCGTGGGAGACAATTCATA
		ABE site 25-Hitom-R	GAGTTGGATGCTGGATGGAGCTGTTGCATGAGGAAAGGGACTA
	PPP1R12C site 6	PPP1R12C site 6-Hitom-F	GGAGTGAGTACGGTGTGCGGCCAGGCAGATAGACCAGACTGAG
		PPP1R12C site 6-Hitom-R	GAGTTGGATGCTGGATGGACTGGCCCTGGCTTTGGCAG
	EMX1-sg6p	EMX1-sg6p-Hitom-F	GGAGTGAGTACGGTGTGCGTGGTTCCAGAACCGGAGGACAAAG
		EMX1-sg6p-Hitom-R	GAGTTGGATGCTGGATGGGTTTGTGGTTGCCCACCCTAGTCAT
	ABL-sg16	ABL-sg16-Hitom-F	GGAGTGAGTACGGTGTGCGACGGTGGTGAAGGTCATTTGAGGT/GGAGTGAGTACGGTGTGCCCACGTGTTGAAGTCCTCGTTGTCT
		ABL-sg16-Hitom-R	GAGTTGGATGCTGGATGGCGAGATCTGAGTGGCCATGTACAGC/GAGTTGGATGCTGGATGGCGAGATCTGAGTGGCCATGTACAGC
	FGF6-sg2	FGF6-sg2-Hitom-F	GGAGTGAGTACGGTGTGCCCTGCTCACTTCATTCCTGCCTCAT
		FGF6-sg2-Hitom-R	GAGTTGGATGCTGGATGGCCTTCTTGTTTTTCTCCCTCCGGCA
	PD-1-sg3	PD-1-sg3-Hitom-F	GGAGTGAGTACGGTGTGCCAACACATCGGAGAGCTTCGTGCTA
		PD-1-sg3-Hitom-R	GAGTTGGATGCTGGATGGTGACCACGCTCATGTGGAAGTCAC
	PPP1R12C site 3	PPP1R12C site 3-Hitom-F	GGAGTGAGTACGGTGTGCCGCCTGGCACTCGTGG
		PPP1R12C site 3-Hitom-R	GAGTTGGATGCTGGATGGCCATGGATCTGCCGTGAG
	PPP1R12C site 15	PPP1R12C site 15-Hitom-F	GGAGTGAGTACGGTGTGCGGCCAGGCAGATAGACCAGACTGAG
		PPP1R12C site 15-Hitom-R	GAGTTGGATGCTGGATGGACTGGCCCTGGCTTTGGCAG
	EGFR-sg2	EGFR-sg2-Hitom-F	GGAGTGAGTACGGTGTGCCCTTGTCTCTGTGTTCTTGTCCCCC
		EGFR-sg2-Hitom-R	GAGTTGGATGCTGGATGGGGACCTTACCTTATACACCGTGCCG
	FANCF site 1	FANCF site 1-Hitom-F	GGAGTGAGTACGGTGTGCCAGAGAGGCGTATCATTTCGCGGAT
		FANCF site 1-Hitom-R	GAGTTGGATGCTGGATGGCCAGGTGCTGACGTAGGTAGTGCTT
	RNF2	RNF2-Hitom-F	GGAGTGAGTACGGTGTGCTTCTCTCTTCTTTATTTCCAGCAATGTC
		RNF2-Hitom-R	GAGTTGGATGCTGGATGGTCCCAGTTTACACGTCTCATATGCC
	ABE site 27	ABE site 27-Hitom-F	GGAGTGAGTACGGTGTGCATCTCAGCGCTTTCGTCCAC
		ABE site 27-Hitom-R	GAGTTGGATGCTGGATGGCTCATTTCCCCACTCCCTCC
	HBG-sg1	HBG-sg1-Hitom-F	GGAGTGAGTACGGTGTGCATATCTGTCTGAAACGGTCCCT
		HBG-sg1-Hitom-R	GAGTTGGATGCTGGATGGTGCCCAGTTTCTATTGGTCTCC
	HEK Site 2	HEK Site 2-Hitom-F	GGAGTGAGTACGGTGTGCCCAGCCCCATCTGTCAAACT
		HEK Site 2-Hitom-R	GAGTTGGATGCTGGATGGTGAATGGATTCCTTGGAAACAATGA
	HEK Site 3	HEK Site 3-Hitom-F	GGAGTGAGTACGGTGTGCAGGGAAACGCCCATGCAATTAGTCT
		HEK Site 3-Hitom-R	GAGTTGGATGCTGGATGGCCCTGTCTAGGAAAAGCTGTCCTGC
	HBG 1/2 site 1	HBG 1/2 site 1-Hitom-F	GGAGTGAGTACGGTGTGCCCCCTTCCCCACACTATCTCAATGC/GGAGTGAGTACGGTGTGCTGGAATGACTGAATCGGAACAAGGC
		HBG 1/2 site 1-Hitom-R	GAGTTGGATGCTGGATGGTTATTCTTCATCCCTAGCCAGCCGC/GAGTTGGATGCTGGATGGCTGGCCTCACTGGATACTCTAAGACT
	HBG 1/2 site 2	HBG 1/2 site 2-Hitom-F	GGAGTGAGTACGGTGTGCAGTCCTGGTATCTTCTATGGTGGGA
		HBG 1/2 site 2-Hitom-R	GAGTTGGATGCTGGATGGGTTTAGCCAGGGACCGTTTCAGACA
	4-1BB-sg2	4-1BB-sg2-Hitom-F	GGAGTGAGTACGGTGTGCGCAGAGTGACATTTGTGAGACCAGC
		4-1BB-sg2-Hitom-R	GAGTTGGATGCTGGATGGACCAGCTGGGCAGTTACTACAAGGA
	RUNX1-sg3	RUNX1-sg3-Hitom-F	GGAGTGAGTACGGTGTGCAGAGGGTGCATTTTCAGGAGGAAGC
		RUNX1-sg3-Hitom-R	GAGTTGGATGCTGGATGGCCGAGGTGAAACAAGCTGCCATTTC
	RUNX1-sg5	RUNX1-sg5-Hitom-F	GGAGTGAGTACGGTGTGCAGAGGGTGCATTTTCAGGAGGAAGC
		RUNX1-sg5-Hitom-R	GAGTTGGATGCTGGATGGCCGAGGTGAAACAAGCTGCCATTTC
	CTLA-sg1	CTLA-sg1-Hitom-F	GGAGTGAGTACGGTGTGCACTTTAACCCCAAGTCTAGCAAGC
		CTLA-sg1-Hitom-R	GAGTTGGATGCTGGATGGATAATTAATCCAATGACTGTGAAGAGC
	TIM3-sg1	TIM3-sg1-Hitom-F	GGAGTGAGTACGGTGTGCCGCTTGAGTCTTGGCTCTCCTTCTC
		TIM3-sg1-Hitom-R	GAGTTGGATGCTGGATGGCACCACGTTGCCACATTCAAACACA
	EMX1 site 1	EMX1 site 1-Hitom-F	GGAGTGAGTACGGTGTGCGTGGTTCCAGAACCGGAGGACAAAG
		EMX1 site 1-Hitom-R	GAGTTGGATGCTGGATGGGTTTGTGGTTGCCCACCCTAGTCAT
	ABE site 26	ABE site 26-Hitom-F	GGAGTGAGTACGGTGTGCATCTCAGCGCTTTCGTCCAC
		ABE site 26-Hitom-R	GAGTTGGATGCTGGATGGCTCATTTCCCCACTCCCTCC
	EMX1 site 2	EMX1 site 2-Hitom-F	GGAGTGAGTACGGTGTGCAGGCTTAGGGAGATCATGGTTATGGT
		EMX1 site 2-Hitom-R	GAGTTGGATGCTGGATGGATGGCTCCAGCCGATATTTCAGAAC
	ABE site 12	ABE site 12-Hitom-F	GGAGTGAGTACGGTGTGCAGGTGATGGAAAGCATTTGCCTG
		ABE site 12-Hitom-R	GAGTTGGATGCTGGATGGTTGTCTTAAGCCTTTATGAGGAACC
	ABE site 13	ABE site 13-Hitom-F	GGAGTGAGTACGGTGTGCCATCAATCAACTTCTCTTTCTCTCCC
		ABE site 13-Hitom-R	GAGTTGGATGCTGGATGGATATCACTTCAGCCCAGGAGTATAAC
	ABE site 17	ABE site 17-Hitom-F	GGAGTGAGTACGGTGTGCCTCAAGCCTGATTCCAAGGAGATTG
		ABE site 17-Hitom-R	GAGTTGGATGCTGGATGGTCCCTCCTCTGCGTGAATTTG
	ABE site 16	ABE site 16-Hitom-F	GGAGTGAGTACGGTGTGCTACAATTCTGACCCCATGCACCCTC
		ABE site 16-Hitom-R	GAGTTGGATGCTGGATGGATGCCAGATACCAGCAATCCAGCAA
	ABE site 25	ABE site 25-Hitom-F	GGAGTGAGTACGGTGTGCCTGCTGCCGTGGGAGACAATTCATA
		ABE site 25-Hitom-R	GAGTTGGATGCTGGATGGAGCTGTTGCATGAGGAAAGGGACTA
	HEK site 7	HEK site 7-Hitom-F	GGAGTGAGTACGGTGTGCTGAATGGATTCCTTGGAAACAATGAT
		HEK site 7-Hitom-R	GAGTTGGATGCTGGATGGTGTCAAACTGTGCGTATGACATC
	PPP1R12C site 11	PPP1R12C site 11-Hitom-F	GGAGTGAGTACGGTGTGCCAATTCCTCTTCTGCCCGCTTGGC
		PPP1R12C site 11-Hitom-R	GAGTTGGATGCTGGATGGGCTAGTCTGGGCCTCCTGAGTCT
	EGFR-sg4	EGFR-sg4-Hitom-F	GGAGTGAGTACGGTGTGCCCTTGTCTCTGTGTTCTTGTCCCCC
		EGFR-sg4-Hitom-R	GAGTTGGATGCTGGATGGGGACCTTACCTTATACACCGTGCCG
	PTEN-sg1	PTEN-sg1-Hitom-F	GGAGTGAGTACGGTGTGCTGTCATAGGTAAGAAACACAGCA
		PTEN-sg1-Hitom-R	GAGTTGGATGCTGGATGGACAGGAGATGGAGAAGTCGT
	HBG 1/2 site 9	HBG 1/2 site 9-Hitom-F	GGAGTGAGTACGGTGTGCCCCCTTCCCCACACTATCTCAATGC
		HBG 1/2 site 9-Hitom-R	GAGTTGGATGCTGGATGGTTATTCTTCATCCCTAGCCAGCCGC
	EGFR-sg46	EGFR-sg46-Hitom-F	GGAGTGAGTACGGTGTGCGTAGTCACTAACGTTCGCCAGCCAT
		EGFR-sg46-Hitom-R	GAGTTGGATGCTGGATGGATCTGTGATCTTGACATGCTGCGGT
	HBB-sg2	HBB-sg2-Hitom-F	GGAGTGAGTACGGTGTGCAGCAACCTCAAACAGACACC
		HBB-sg2-Hitom-R	GAGTTGGATGCTGGATGGTGCCCAGTTTCTATTGGTCTCC
	PPP1R12C site 5	PPP1R12C site 5-Hitom-F	GGAGTGAGTACGGTGTGCGACTTGCCCAGAGCTCTTCC
		PPP1R12C site 5-Hitom-R	GAGTTGGATGCTGGATGGAATAAAAATACGGTGAATTTCTGGTTG
	ABE site 23	ABE site 23-Hitom-F	GGAGTGAGTACGGTGTGCAGGAGTTCCACCGCCTTGTTTACTG
		ABE site 23-Hitom-R	GAGTTGGATGCTGGATGGCTCGGACTTTGGGGTAGGTTTGCAT
	TIM3-sg2	TIM3-sg2-Hitom-F	GGAGTGAGTACGGTGTGCCGCTTGAGTCTTGGCTCTCCTTCTC
		TIM3-sg2-Hitom-R	GAGTTGGATGCTGGATGGCACCACGTTGCCACATTCAAACACA
	gdf6	gdf6-Hitom-F	GGAGTGAGTACGGTGTGCCTGGTCGGTGCTGAATTAAGG
		gdf6-Hitom-R	GAGTTGGATGCTGGATGGGCTGATTCTCTTGGTGCCTG
	ntl	ntl-Hitom-F	GGAGTGAGTACGGTGTGCGACCACAGCACTGACAACCA
		ntl-Hitom-R	GAGTTGGATGCTGGATGGATTGAACTGAGGAGGGCTGC
	dmd	dmd-Hitom-F	GGAGTGAGTACGGTGTGCGCGGACTTACTCATATGGTGGC
		dmd-Hitom-R	GAGTTGGATGCTGGATGGAATAGTTGCCCGTGTCTCAGGG
	musk	musk-Hitom-F	GGAGTGAGTACGGTGTGCCCACCGTGACCTTGCTACTA
		musk-Hitom-R	GAGTTGGATGCTGGATGGGCCCAAACATCTGACTCGCT
	rps14	rps14-Hitom-F	GGAGTGAGTACGGTGTGCGAACTGTTCTGACTGTTGACTGTG
		rps14-Hitom-R	GAGTTGGATGCTGGATGGCAGGATACATACTTGCCAGACAG
	abcc4	abcc4-Hitom-F	GGAGTGAGTACGGTGTGCAAACACCATGTCTGCGAGTC
		abcc4-Hitom-R	GAGTTGGATGCTGGATGGCTATGACCATGTGAGCATTAAGC
	psp1	psp1-Hitom-F	GGAGTGAGTACGGTGTGCATGGGGCTGCCCTTACAGTA
		psp1-Hitom-R	GAGTTGGATGCTGGATGGATCTGCACAATGGTCCAAGG
	egfra	egfra-Hitom-F	GGAGTGAGTACGGTGTGCACTGCGCATCCTCAAAGAGA
		egfra-Hitom-R	GAGTTGGATGCTGGATGGGCGAGCCATGAAATGATGAG
	T7-mRNA-(ABEmax/ABE8e/hyABE)-F/R	T7-mRNA-(ABEmax/ABE8e/hyABE)-F	GCCGCGATCACTAATACGACTCACTATAGGGAGAGCCGC
		T7-mRNA-(ABEmax/ABE8e/hyABE)-R	CTAGACTTTCCTCTTCTTCTTGGGCTCGAA
	T7-mRNA-AC-BEmax-F/R	T7-mRNA-AC-BEmax-F	TTAATACGACTCACTATAGGGAGAATGAAGAGGACCGCCGATGGCTC
		T7-mRNA-(AC-BEmax/eAC-BEmax/hyAC-BEmax)-R	CTACTTTTTCTTTTTTGCCTGGCCGGCC
	T7-mRNA-(eAC-BEmax/hyAC-BEmax)-F/R	T7-mRNA-(eAC-BEmax/hyAC-BEmax)-F	TAATACGACTCACTATAGGGAGAATGAAACGGACAGCCGACGGA
		T7-mRNA-(AC-BEmax/eAC-BEmax/hyAC-BEmax)-R	CTACTTTTTCTTTTTTGCCTGGCCGGCC
	T7-mRNA-2xUGI-F/R	T7-mRNA-2xUGI-F	TTAATACGACTCACTATAGGGAGAatgACTAATCTGAGCGACATCATTGAGAAGGAG
		T7-mRNA-2xUGI-R	CTAGACTTTCCTCTTCTTCTTGGGCTCG
