# Supplementary material for: Improving adenine and dual base editors through introduction of TadA-8e and Rad51DBD
Source: Nat Commun. 2023 Mar 3;14:1224. doi: 10.1038/s41467-023-36887-1 (PMC9984408; doi:10.1038/s41467-023-36887-1)
Supplement: Supplementary file 8 — Source Data [file 41467_2023_36887_MOESM8_ESM.xlsx]

## Sheet: Supplementary Data 3
	Supplementary Data 3.Off-target sites and PCR primers used in this study. Primers are generally synthesized at BioSune unless otherwise stated.
	No.	Target (5’-3’)	PCR primers for HTS	Identification method
	HEK site 2-GUIDE-seq-OT2	AAACATAAAGCATAGACTGCAAA	F:GGAGTGAGTACGGTGTGCCGAGTGTTATTCAGCCTGCTTGGGA	GUIDE-seq
			R:GAGTTGGATGCTGGATGGCCACAAAGCAGTGTAGCTCAGGGAA
	HEK site 2-ChIP-seq-OT2	GAATCGGGAGGGGAGACTGCGGG	F:GGAGTGAGTACGGTGTGCGCGACCTGTATCCAAAAGCCTCAGA	ChIP-seq
			R:GAGTTGGATGCTGGATGGAGTCAAACTGGAAGAAGAGACGGGC
	HEK site 2-ChIP-seq-OT3	TGAAGTGTTGCATAGACTGCAGG	F:GGAGTGAGTACGGTGTGCACCCCTCATGCAAATCCTAACCTGG	ChIP-seq
			R:GAGTTGGATGCTGGATGGCTCCCCATCTCTCACTACTGCAAACA
	HEK site 2-ChIP-seq-OT5	CCAAACAAAACATAGACTGCTGG	F:GGAGTGAGTACGGTGTGCTCATTCTGGCCCTGAACTGCTTCTG	ChIP-seq
			R:GAGTTGGATGCTGGATGGGTGTGGTGGGCAACTGTTGTTTTGT
	HEK site 3-GUIDE-seq-OT3	AGCTCAGACTGAGCAAGTGAGGG	F:GGAGTGAGTACGGTGTGCCAGATTCCTGGTCCAAAGGCCCAA	GUIDE-seq
			R:GAGTTGGATGCTGGATGGGGACTGAGAGGGAACAGAAGGGCTA
	HEK site 3-GUIDE-seq-OT4	AGACCAGACTGAGCAAGAGAGGG	F:GGAGTGAGTACGGTGTGCTTGCTCATCTTAATCTGCTCAGCCA	GUIDE-seq
			R:GAGTTGGATGCTGGATGGTCCTAGCACTTTGGAAGGTCGAAGC
	HEK site 3-GUIDE-seq-OT5	GAGCCAGAATGAGCACGTGAGGG	F:GGAGTGAGTACGGTGTGCAGCTCTTCCTGGTGGAAATTGCGAG	GUIDE-seq
			R:GAGTTGGATGCTGGATGGCTGCACCATCTCCCACAACAGGATG
	HEK site 3-ChIP-seq-OT1	CAGGAAGCTGGAGCACGTGAGGG	F:GGAGTGAGTACGGTGTGCGCGCACATCCCTTGTCTCTCTTAGG	ChIP-seq
			R:GAGTTGGATGCTGGATGGCTACTGGAGCACACCCCAAGGAAGG
	HEK site 3-ChIP-seq-OT2	AAGGCTGAGGGAGCACGTGAAGG	F:GGAGTGAGTACGGTGTGCAATGGGTCACGTAGCTTTGGTCCTG	ChIP-seq
			R:GAGTTGGATGCTGGATGGATTGCAGTTGCTTCTTTCTGACGCC
	HEK site 3-ChIP-seq-OT3	GTCAGGGGAAGAGCACGTGACGG	F:GGAGTGAGTACGGTGTGCCACTAACCTGCAGTGGCTCTCCATT	ChIP-seq
			R:GAGTTGGATGCTGGATGGGAGCCATCCTAGAGTGGGGCTTTTC
	HEK site 3-ChIP-seq-OT4	GTTGTGAACTGAGCACGTGAGGG	F:GGAGTGAGTACGGTGTGCGCTCCATTTCCTGTCAGATCACGGT	ChIP-seq
			R:GAGTTGGATGCTGGATGGCAGTTTTTCCATGAATGGCGGGTCG
	HEK site 3-ChIP-seq-OT5	ATATTTGCTGGAGCACGTGAAGG	F:GGAGTGAGTACGGTGTGCCATTAGCAGGCTCAACTCCTGACGG	ChIP-seq
			R:GAGTTGGATGCTGGATGGCTGCTCACATAGAGTGCAGGGCTTC
	CCR5-sg1p-OT1	TGACATAAATTATTCTACATGGG	F:GGAGTGAGTACGGTGTGCGCAGTGCAGACTCTTTCCATACTG	Cas-OFFinder
			R:GAGTTGGATGCTGGATGGTGTAAATGATTGAATAAATGGGGAGGA
	CCR5-sg1p-OT2	TGACATCACTTATTATGCATGGG	F:GGAGTGAGTACGGTGTGCGGAGGGATGGAGCCCTTTCAT	Cas-OFFinder
			R:GAGTTGGATGCTGGATGGGAATTAAGTCAGCCCCTTCAAGT
	CCR5-sg1p-OT3	TTACATCAATTATGATACAGTGG	F:GGAGTGAGTACGGTGTGCTATTGTGCATGCTATTGTGCTATAC	Cas-OFFinder
			R:GAGTTGGATGCTGGATGGTAATGGGCTCAATGCTGCTCT
	CCR5-sg1p-OT4	TGAAATCAATTTTTATACTTGGG	F:GGAGTGAGTACGGTGTGCACCTGTCTCAGTGTTGTATGAAA	Cas-OFFinder
			R:GAGTTGGATGCTGGATGGTGACTTTGATTCTAGCTGAGTGATT
	CCR5-sg1p-OT5	TGAAATCAATTATCATAGATCGG	F:GGAGTGAGTACGGTGTGCTCACCATGCAGACTAATCTGACTAA	Cas-OFFinder
			R:GAGTTGGATGCTGGATGGTGCATCAGTTTCTATTCTCTTGCT
	CCR5-sg1p-OT6	TCACATCAATTATTATAGCTTGG	F:GGAGTGAGTACGGTGTGCAAGCCAGGGTGGGTGGTGATTTTTC	Cas-OFFinder
			R:GAGTTGGATGCTGGATGGAAGGGCTGTACCACAAGTCATCTGT
	CCR5-sg1p-OT7	TGACTTCAATGATTATACAGTGG	F:GGAGTGAGTACGGTGTGCAGGTCAACATGATACAGAGAAATTATGT	Cas-OFFinder
			R:GAGTTGGATGCTGGATGGGGTGTGACTTACTTAGGGATTTAAAGA
	CCR5-sg1p-OT9	TGACATAAATTATGAAACATTGG	F:GGAGTGAGTACGGTGTGCAGGGGTCAGAACCTGGCTTTAAGGT	Cas-OFFinder
			R:GAGTTGGATGCTGGATGGGGCCACTGACAAGGTCTTCTTCCAT
	CCR5-sg1p-OT10	TGACATAAATTATTATAAGTAGG	F:GGAGTGAGTACGGTGTGCCTGTGCAACACCCAGATAGAAGAGG	Cas-OFFinder
			R:GAGTTGGATGCTGGATGGAGACCTTTACACGTTCTGAAAGTTTTT
	FANCF site 1-GUIDE-seq-OT3	GGAGTCCCTCCTACAGCACCAGG	F:GGAGTGAGTACGGTGTGCCACAGTGACAGAAGGCAGCCAAGG	GUIDE-seq
			R:GAGTTGGATGCTGGATGGCCTAGAGCTCCAAAGGGAATACAGCCC
	FANCF site 1-GUIDE-seq-OT4	GGAGTCCCTCCTACAGCACCAGG	F:GGAGTGAGTACGGTGTGCGGAGTCCCTCCTACAGCACCAGG	GUIDE-seq
			R:GAGTTGGATGCTGGATGGGACAAAGACATGGATTCCCTGCTAGAGTTCC
	FANCF site 1-GUIDE-seq-OT6	TCAGGTGCTGCAGGAGGGACTCC	F:GGAGTGAGTACGGTGTGCGCACACATAGTGGGTCGACGTGG	GUIDE-seq
			R:GAGTTGGATGCTGGATGGGCTCTCAGCAAGCGCCAACTCC
	FANCF site 1-GUIDE-seq-OT8	GTCTCCCCTTCTGCAGCACCAGG	F:GGAGTGAGTACGGTGTGCCTGCATGACGTGCGAGCTGCC	GUIDE-seq
			R:GAGTTGGATGCTGGATGGCTGTGCTCTGCCCTGGCTGAGG
	FANCF site 1-GUIDE-seq-OT9	CTAGGTGCTGCGGAAGGGATTTT	F:GGAGTGAGTACGGTGTGCGCTTTCAGCAAAACTGATTGATCTAGCTCTCC	GUIDE-seq
			R:GAGTTGGATGCTGGATGGCCACAAGGATTTAGGTATGCAAAGCCAGG
	FANCF site 1-GUIDE-seq-OT11	CCTGGGGCTGCAGAAGATATTCC	F:GGAGTGAGTACGGTGTGCCCTGGGGCTGCAGAAGATATTCC	GUIDE-seq
			R:GAGTTGGATGCTGGATGGGTGGCTCCTCTCTAGCTGTACATGTGG
	FANCF site 1-GUIDE-seq-OT13	ACCATCCCTCCTGCAGCACCAGG	F:GGAGTGAGTACGGTGTGCGCAACCTAGAGAGATACTCACTGGCATGAC	GUIDE-seq
			R:GAGTTGGATGCTGGATGGCAAGGAACTAGAGCCTCGAGTAGTGGC
	Sa site 1	GTGGTAGACAGCATGTGTCCTA	F:GGAGTGAGTACGGTGTGCTGATAGGGTTAGAAGGACCCCT
			R:GAGTTGGATGCTGGATGGTTAGGGGGATGCTAGGTTGCT
	Sa site 2	ATTTACAGCCTGGCCTTTGGGG	F:GGAGTGAGTACGGTGTGCTTTCCACCGCAAAATGGCCC
			R:GAGTTGGATGCTGGATGGCTGGTTTCCGGAAGACGGAAT
	Sa site 3	GTGTCAGGTAATGTGCTAAACA	F:GGAGTGAGTACGGTGTGCAGTGTTCAGCTGCTTTTCTTTCATT
			R:GAGTTGGATGCTGGATGGTCTTTGCTCCAGATTTCCCTTCATA
	Sa site 4	GGTGGAGGAGGGTGCATGGGGT	F:GGAGTGAGTACGGTGTGCGGCCTCAGGGGAATAAATCAT
			R:GAGTTGGATGCTGGATGGTGTGAGCCCATCAGGTATTCAA
	Sa site 5	TTTCTGCTTCTCCAGCCCTGGC	F:GGAGTGAGTACGGTGTGCTCTAGGAAAAGCTGTCCTGCG
			R:GAGTTGGATGCTGGATGGGGAAACGCCCATGCAATTAGT
	Sa site 6	CGGATGTTCCAATCAGTACGCA	F:GGAGTGAGTACGGTGTGCGAACACGGATAAAGACGCTGG
			R:GAGTTGGATGCTGGATGGGCAGAAGGGATTCCATGAGGT
